# Supplementary material for: Proteomic Analysis of Zika Virus Infected Primary Human Fetal Neural Progenitors Suggests a Role for Doublecortin in the Pathological Consequences of Infection in the Cortex
Source: Front Microbiol. 2018 Jun 5;9:1067. doi: 10.3389/fmicb.2018.01067 (PMC5996093; doi:10.3389/fmicb.2018.01067)
Supplement: Supplementary file 1 [file Table_1.xlsx]

## Sheet: A vs M显著性差异分析
Accession	Description	Coverage	Unique Peptides	Peptides	PSMs	AAs	MW [kDa]	calc. pI	A-1/M	A-2/M	A-3/M	average A/M	t-test p value
B4DVQ7	cDNA FLJ57616, highly similar to WD repeat protein 13 OS=Homo sapiens PE=2 SV=1 - [B4DVQ7_HUMAN]	11.17	1	1	1	188	20.4819	5.22412	1.44625	1.45494	1.44349	1.44823	5.92424e-05
P19320	Vascular cell adhesion protein 1 OS=Homo sapiens GN=VCAM1 PE=1 SV=1 - [VCAM1_HUMAN]	25.71	17	18	29	739	81.2243	5.22412	2.68851	2.7311	2.6956	2.70507	5.97064e-05
D3DVC4	Nestin, isoform CRA_c OS=Homo sapiens GN=NES PE=3 SV=1 - [D3DVC4_HUMAN]	53.42	85	85	553	1621	177.32	4.36084	1.24722	1.23918	1.24385	1.24342	9.15348e-05
A0A087X0S5	Collagen alpha-1(VI) chain OS=Homo sapiens GN=COL6A1 PE=1 SV=1 - [A0A087X0S5_HUMAN]	7.99	7	7	14	1026	108.272	5.42725	1.28046	1.2908	1.28037	1.28388	0.000148876
X6R9S5	Ubiquitin carboxyl-terminal hydrolase FAM188A OS=Homo sapiens GN=FAM188A PE=1 SV=1 - [X6R9S5_HUMAN]	4.67	1	1	1	150	17.0173	4.41162	1.38576	1.38648	1.37207	1.38144	0.000151139
E9PR44	Alpha-crystallin B chain (Fragment) OS=Homo sapiens GN=CRYAB PE=1 SV=1 - [E9PR44_HUMAN]	55.75	8	8	51	174	20.0183	7.03467	1.58347	1.58003	1.60542	1.58964	0.000181817
Q92786	Prospero homeobox protein 1 OS=Homo sapiens GN=PROX1 PE=1 SV=2 - [PROX1_HUMAN]	3.8	3	3	4	737	83.151	7.18115	1.28423	1.2778	1.27112	1.27772	0.000185705
Q5T985	Inter-alpha-trypsin inhibitor heavy chain H2 OS=Homo sapiens GN=ITIH2 PE=1 SV=1 - [Q5T985_HUMAN]	1.6	2	2	2	935	105.15	7.03467	1.6618	1.68664	1.69349	1.68064	0.00019997
B4E216	cDNA FLJ57339, highly similar to Complement C3 OS=Homo sapiens PE=2 SV=1 - [B4E216_HUMAN]	3.83	4	4	6	1098	122.515	6.93213	2.46601	2.51313	2.44028	2.47314	0.000209577
O60462	Neuropilin-2 OS=Homo sapiens GN=NRP2 PE=1 SV=2 - [NRP2_HUMAN]	30.29	23	23	60	931	104.792	5.17334	1.72995	1.75023	1.71299	1.73106	0.000216724
B4DPP0	cDNA FLJ51032, highly similar to CD9 antigen OS=Homo sapiens PE=2 SV=1 - [B4DPP0_HUMAN]	4.96	1	1	6	141	15.8952	6.7417	1.20914	1.20227	1.19871	1.20337	0.000226404
B4E184	cDNA FLJ53267, highly similar to Optineurin OS=Homo sapiens PE=2 SV=1 - [B4E184_HUMAN]	16.73	8	8	15	520	59.5762	5.2749	1.25443	1.25748	1.26761	1.25984	0.000234779
Q14315	Filamin-C OS=Homo sapiens GN=FLNC PE=1 SV=3 - [FLNC_HUMAN]	11.56	17	26	55	2725	290.841	5.97314	1.3952	1.38249	1.40585	1.39451	0.00029275
Q5IJ48	Protein crumbs homolog 2 OS=Homo sapiens GN=CRB2 PE=1 SV=2 - [CRUM2_HUMAN]	4.12	5	5	5	1285	134.176	5.5542	1.46961	1.44325	1.45084	1.45457	0.000297004
B4DDF8	cDNA FLJ51786, highly similar to Retinal dehydrogenase 1 (EC 1.2.1.36) OS=Homo sapiens PE=2 SV=1 - [B4DDF8_HUMAN]	8.77	2	4	7	422	45.9675	7.59131	2.45847	2.49388	2.40241	2.45159	0.000336345
A8K5H9	cDNA FLJ76839, highly similar to Homo sapiens kelch repeat and BTB (POZ) domain containing 5 (KBTBD5), mRNA OS=Homo sapiens PE=2 SV=1 - [A8K5H9_HUMAN]	2.42	1	1	1	621	69.2231	5.36377	1.24774	1.24191	1.25773	1.24913	0.000343402
Q03135	Caveolin-1 OS=Homo sapiens GN=CAV1 PE=1 SV=4 - [CAV1_HUMAN]	39.33	6	6	19	178	20.4585	6.02393	1.43733	1.41847	1.4109	1.42223	0.000346246
Q14517	Protocadherin Fat 1 OS=Homo sapiens GN=FAT1 PE=1 SV=2 - [FAT1_HUMAN]	5.17	20	20	29	4588	505.958	4.99561	1.23481	1.25007	1.24912	1.24467	0.000406605
A0A0C4DFN0	Zinc finger and SCAN domain-containing protein 25 OS=Homo sapiens GN=ZSCAN25 PE=1 SV=1 - [A0A0C4DFN0_HUMAN]	3.23	1	1	1	465	52.8344	8.38232	1.65126	1.69665	1.65206	1.66666	0.000505752
Q9Y693	Lipoma HMGIC fusion partner OS=Homo sapiens GN=LHFP PE=2 SV=1 - [LHFP_HUMAN]	6.5	1	1	2	200	21.5834	7.63525	1.26679	1.24642	1.2527	1.2553	0.000555836
Q8NE89	Similar to tissue factor pathway inhibitor 2 (Fragment) OS=Homo sapiens PE=2 SV=1 - [Q8NE89_HUMAN]	11.98	1	1	1	167	19.3522	8.86572	2.45538	2.34272	2.42323	2.40711	0.000566592
E7EUU4	Eukaryotic translation initiation factor 4 gamma 1 OS=Homo sapiens GN=EIF4G1 PE=1 SV=1 - [E7EUU4_HUMAN]	28.72	1	42	116	1560	171.535	5.31299	1.61609	1.62805	1.57719	1.60711	0.000638903
Q13501	Sequestosome-1 OS=Homo sapiens GN=SQSTM1 PE=1 SV=1 - [SQSTM_HUMAN]	19.77	6	6	20	440	47.6569	5.22412	1.6315	1.68775	1.64766	1.65564	0.000649803
A0A087WYV8	Fibrillin-2 OS=Homo sapiens GN=FBN2 PE=1 SV=1 - [A0A087WYV8_HUMAN]	4.91	10	11	13	2911	314.46	4.85596	1.31697	1.34665	1.3278	1.33047	0.000687652
H0Y9V7	Calcium-transporting ATPase type 2C member 1 (Fragment) OS=Homo sapiens GN=ATP2C1 PE=1 SV=1 - [H0Y9V7_HUMAN]	7.86	1	7	7	903	98.9853	6.39209	1.22018	1.23704	1.23967	1.2323	0.000690121
B3KM58	cDNA FLJ10358 fis, clone NT2RM2001238, highly similar to Glutaminase kidney isoform, mitochondrial (Fragment) OS=Homo sapiens PE=2 SV=1 - [B3KM58_HUMAN]	23.18	3	7	13	371	41.1091	6.45557	1.23883	1.21793	1.23103	1.22926	0.000706854
U3KQE7	Cathepsin S (Fragment) OS=Homo sapiens GN=CTSS PE=1 SV=1 - [U3KQE7_HUMAN]	9.4	1	1	1	117	13.1565	7.6499	3.07457	2.96508	2.88984	2.9765	0.000735422
H0YB56	Protein LYRIC (Fragment) OS=Homo sapiens GN=MTDH PE=1 SV=1 - [H0YB56_HUMAN]	36.61	1	7	18	224	24.5016	9.75928	2.55913	2.42006	2.52497	2.50138	0.000775777
B2RB90	cDNA, FLJ95375, highly similar to Homo sapiens glutamine-fructose-6-phosphate transaminase 2 (GFPT2), mRNA OS=Homo sapiens PE=2 SV=1 - [B2RB90_HUMAN]	7.77	3	5	10	682	76.9097	7.25439	1.56139	1.6192	1.59727	1.59262	0.000807244
P43490	Nicotinamide phosphoribosyltransferase OS=Homo sapiens GN=NAMPT PE=1 SV=1 - [NAMPT_HUMAN]	63.34	27	27	141	491	55.4866	7.15186	1.58451	1.62266	1.56418	1.59045	0.000841873
P54687	Branched-chain-amino-acid aminotransferase, cytosolic OS=Homo sapiens GN=BCAT1 PE=1 SV=3 - [BCAT1_HUMAN]	10.62	4	4	9	386	42.9385	5.30029	1.93057	2.02836	2.00741	1.98878	0.000902616
Q59F71	Metalloendopeptidase (Fragment) OS=Homo sapiens PE=2 SV=1 - [Q59F71_HUMAN]	2.24	2	2	2	803	90.5741	8.88037	1.53474	1.4814	1.507	1.50771	0.000919064
Q6EMK4	Vasorin OS=Homo sapiens GN=VASN PE=1 SV=1 - [VASN_HUMAN]	1.78	1	1	1	673	71.6675	7.38623	1.34222	1.38194	1.35716	1.36044	0.00103115
P50479	PDZ and LIM domain protein 4 OS=Homo sapiens GN=PDLIM4 PE=1 SV=2 - [PDLI4_HUMAN]	66.06	15	15	43	330	35.3757	7.91357	1.23705	1.26175	1.26119	1.25333	0.0010315
F5GZS6	4F2 cell-surface antigen heavy chain OS=Homo sapiens GN=SLC3A2 PE=1 SV=1 - [F5GZS6_HUMAN]	26.38	13	14	32	599	64.8322	5.09717	1.51024	1.47856	1.53656	1.50845	0.00108546
Q9BZQ8	Protein Niban OS=Homo sapiens GN=FAM129A PE=1 SV=1 - [NIBAN_HUMAN]	4.74	4	4	7	928	103.07	4.77979	1.28485	1.31492	1.28658	1.29545	0.00108645
A0A0X1KG69	InaD-like protein OS=Homo sapiens GN=PATJ PE=1 SV=1 - [A0A0X1KG69_HUMAN]	0.51	1	1	1	1181	129.904	4.86865	3.21172	3.25765	3.47969	3.31635	0.00127337
Q9NQ92	Coordinator of PRMT5 and differentiation stimulator OS=Homo sapiens GN=COPRS PE=1 SV=3 - [COPRS_HUMAN]	16.3	2	2	2	184	20.0539	4.18311	1.2973	1.27592	1.31227	1.29516	0.00127461
A0A087X105	Cell adhesion molecule 1 OS=Homo sapiens GN=CADM1 PE=1 SV=1 - [A0A087X105_HUMAN]	25.2	7	7	15	373	41.6407	5.0083	1.2167	1.1918	1.20103	1.20317	0.00127685
A0A024R972	Laminin, gamma 1 (Formerly LAMB2), isoform CRA_a OS=Homo sapiens GN=LAMC1 PE=4 SV=1 - [A0A024R972_HUMAN]	24.73	33	33	56	1573	173.9	5.04639	1.44051	1.46617	1.50093	1.4692	0.00138956
B4E0J9	cDNA FLJ57348, highly similar to Homo sapiens hexokinase domain containing 1 (HKDC1), mRNA OS=Homo sapiens PE=2 SV=1 - [B4E0J9_HUMAN]	9.36	5	7	10	780	86.6425	7.45947	2.14907	2.02759	2.03008	2.06891	0.00140318
Q9P1X0	Cystine/glutamate transporter (Fragment) OS=Homo sapiens GN=xCT PE=4 SV=1 - [Q9P1X0_HUMAN]	9.78	1	1	2	92	9.66943	10.7554	1.66121	1.69949	1.61308	1.65793	0.00144041
B3KQ87	cDNA FLJ33099 fis, clone TRACH2000807, highly similar to Homo sapiens SCY1-like 1 binding protein 1 (SCYL1BP1), mRNA OS=Homo sapiens PE=2 SV=1 - [B3KQ87_HUMAN]	6.42	1	1	2	187	21.526	5.03369	1.85439	1.96941	1.94794	1.92391	0.00145738
Q7Z7M4	Superoxide dismutase (Fragment) OS=Homo sapiens GN=SOD2 PE=2 SV=1 - [Q7Z7M4_HUMAN]	47.89	9	9	69	213	23.658	7.31299	3.02855	2.78775	2.98409	2.93347	0.00146088
P05121	Plasminogen activator inhibitor 1 OS=Homo sapiens GN=SERPINE1 PE=1 SV=1 - [PAI1_HUMAN]	26.87	9	9	14	402	45.031	7.1958	1.84763	1.82537	1.93519	1.8694	0.00148298
P13500	C-C motif chemokine 2 OS=Homo sapiens GN=CCL2 PE=1 SV=1 - [CCL2_HUMAN]	11.11	1	1	1	99	11.0178	9.24658	2.71975	2.57717	2.81041	2.70244	0.00158621
Q5XTR9	Hemoglobin delta-beta fusion protein (Fragment) OS=Homo sapiens GN=HBD/HBB PE=3 SV=1 - [Q5XTR9_HUMAN]	26.47	1	1	3	34	3.88188	5.61768	3.23108	3.06679	2.94336	3.08041	0.00160076
A8KA05	Protein argonaute-3 OS=Homo sapiens GN=EIF2C3 PE=2 SV=1 - [A8KA05_HUMAN]	10.93	1	7	10	860	97.268	9.11475	1.9532	2.08878	1.97494	2.00564	0.00174308
P02452	Collagen alpha-1(I) chain OS=Homo sapiens GN=COL1A1 PE=1 SV=5 - [CO1A1_HUMAN]	6.28	7	7	8	1464	138.857	5.79541	1.96736	1.89982	1.83669	1.90129	0.00174775
B3KW38	cDNA FLJ42082 fis, clone TCERX2000171, highly similar to CLAUDIN-4 OS=Homo sapiens PE=2 SV=1 - [B3KW38_HUMAN]	8.16	1	1	1	196	20.5026	8.29443	1.97901	1.86992	1.99782	1.94892	0.00176058
A0A024R035	Complement component 9, isoform CRA_a OS=Homo sapiens GN=C9 PE=4 SV=1 - [A0A024R035_HUMAN]	1.61	1	1	1	559	63.1627	5.51611	2.65236	2.5407	2.79448	2.66251	0.0019455
P19838	Nuclear factor NF-kappa-B p105 subunit OS=Homo sapiens GN=NFKB1 PE=1 SV=2 - [NFKB1_HUMAN]	9.71	7	7	13	968	105.29	5.40186	1.50295	1.5445	1.46709	1.50485	0.00195662
J3KQ66	Reelin OS=Homo sapiens GN=RELN PE=1 SV=1 - [J3KQ66_HUMAN]	2.31	8	8	9	3460	388.185	5.88428	2.14668	2.01114	1.99723	2.05168	0.00204799
P23381	Tryptophan--tRNA ligase, cytoplasmic OS=Homo sapiens GN=WARS PE=1 SV=2 - [SYWC_HUMAN]	38.64	16	16	54	471	53.1316	6.22705	1.44871	1.51118	1.44579	1.46856	0.00206506
Q03519	Antigen peptide transporter 2 OS=Homo sapiens GN=TAP2 PE=1 SV=1 - [TAP2_HUMAN]	12.68	7	7	10	686	75.6158	8.01611	1.22901	1.26107	1.26586	1.25198	0.00210085
B4DGC3	cDNA FLJ57921, highly similar to Apolipoprotein D OS=Homo sapiens PE=2 SV=1 - [B4DGC3_HUMAN]	4.69	1	1	1	128	14.3883	7.07861	3.32414	3.03977	3.37216	3.24536	0.00212716
Q96DX7	Tripartite motif-containing protein 44 OS=Homo sapiens GN=TRIM44 PE=1 SV=1 - [TRI44_HUMAN]	2.33	1	1	1	344	38.4481	4.2085	1.22656	1.26623	1.2438	1.24553	0.00218128
B4E2V5	cDNA FLJ52062, highly similar to Erythrocyte band 7 integral membrane protein OS=Homo sapiens PE=2 SV=1 - [B4E2V5_HUMAN]	13.08	3	3	8	237	25.9478	7.38623	1.44125	1.37579	1.42249	1.41317	0.0022117
P05362	Intercellular adhesion molecule 1 OS=Homo sapiens GN=ICAM1 PE=1 SV=2 - [ICAM1_HUMAN]	34.4	16	17	40	532	57.789	7.98682	2.5444	2.49196	2.31747	2.45128	0.00222669
B7Z556	cDNA FLJ56822, highly similar to Alpha-2-HS-glycoprotein OS=Homo sapiens PE=2 SV=1 - [B7Z556_HUMAN]	5.31	2	2	2	245	27.3369	6.52197	3.59743	4.0574	3.92849	3.86111	0.00228461
D4YW74	Polytrophin OS=Homo sapiens GN=TROPH PE=2 SV=1 - [D4YW74_HUMAN]	16.78	1	107	155	6825	788.036	5.46533	1.407	1.35725	1.42088	1.39504	0.00238244
Q10471	Polypeptide N-acetylgalactosaminyltransferase 2 OS=Homo sapiens GN=GALNT2 PE=1 SV=1 - [GALT2_HUMAN]	26.62	1	16	28	571	64.6915	8.35303	1.29052	1.33464	1.28902	1.30473	0.00240254
Q14865	AT-rich interactive domain-containing protein 5B OS=Homo sapiens GN=ARID5B PE=1 SV=3 - [ARI5B_HUMAN]	4.88	5	5	5	1188	132.292	8.71924	1.43963	1.42667	1.50022	1.4555	0.00246698
Q8NFW1	Collagen alpha-1(XXII) chain OS=Homo sapiens GN=COL22A1 PE=2 SV=2 - [COMA1_HUMAN]	0.43	1	1	1	1626	161.046	7.2251	1.54685	1.63532	1.64773	1.60996	0.00270059
P02649	Apolipoprotein E OS=Homo sapiens GN=APOE PE=1 SV=1 - [APOE_HUMAN]	47	13	13	24	317	36.1318	5.73193	1.29171	1.33398	1.28272	1.3028	0.00271246
Q9NZU5	LIM and cysteine-rich domains protein 1 OS=Homo sapiens GN=LMCD1 PE=1 SV=1 - [LMCD1_HUMAN]	23.01	7	7	9	365	40.8061	7.92822	1.3092	1.33801	1.37078	1.33933	0.00273692
P09525	Annexin A4 OS=Homo sapiens GN=ANXA4 PE=1 SV=4 - [ANXA4_HUMAN]	47.02	12	13	58	319	35.8601	6.12549	1.70207	1.80879	1.83795	1.78294	0.00277091
B4DWU8	cDNA FLJ50268, highly similar to Beta-1,4-galactosyltransferase 4 (EC 2.4.1.-) OS=Homo sapiens PE=2 SV=1 - [B4DWU8_HUMAN]	10.09	1	1	1	109	12.9065	7.10791	2.24516	2.03487	2.18215	2.15406	0.00290236
B4DNS2	cDNA FLJ51602, highly similar to Interferon-induced guanylate-binding protein 1 OS=Homo sapiens PE=2 SV=1 - [B4DNS2_HUMAN]	11.76	3	4	5	357	41.2442	6.72705	1.60315	1.69443	1.584	1.62719	0.00293759
Q9UID7	CYR61 protein OS=Homo sapiens GN=CYR61 PE=2 SV=1 - [Q9UID7_HUMAN]	12.57	4	4	4	334	37.2219	8.104	1.33867	1.30144	1.36431	1.33481	0.00295917
A0A0S2Z5C8	Solute carrier family 39 member 14 isoform 4 OS=Homo sapiens GN=SLC39A14 PE=2 SV=1 - [A0A0S2Z5C8_HUMAN]	8.13	3	3	5	418	45.9071	5.47803	2.1246	1.93172	2.0702	2.04217	0.00302144
Q8IVL5	Prolyl 3-hydroxylase 2 OS=Homo sapiens GN=P3H2 PE=1 SV=1 - [P3H2_HUMAN]	7.06	5	5	8	708	80.9332	5.70654	1.5082	1.42024	1.45523	1.46122	0.0030595
B3KRV6	cDNA FLJ34961 fis, clone NTONG2003839, highly similar to CONNECTIVE TISSUE GROWTH FACTOR OS=Homo sapiens PE=2 SV=1 - [B3KRV6_HUMAN]	34.55	9	9	14	301	33.2657	8.07471	1.68875	1.59746	1.57124	1.61915	0.00329232
P55285	Cadherin-6 OS=Homo sapiens GN=CDH6 PE=1 SV=1 - [CADH6_HUMAN]	8.73	6	6	7	790	88.2542	4.93213	1.35761	1.29261	1.33397	1.32807	0.0033359
B4DLS7	cDNA FLJ53454, highly similar to Interferon-induced protein with tetratricopeptide repeats 3 OS=Homo sapiens PE=2 SV=1 - [B4DLS7_HUMAN]	6.75	1	2	2	311	35.1383	5.22412	2.00506	1.87559	2.06951	1.98338	0.0033452
A8K6K4	cDNA FLJ77565, highly similar to Homo sapiens interleukin 1 receptor accessory protein (IL1RAP), transcript variant 1, mRNA OS=Homo sapiens PE=2 SV=1 - [A8K6K4_HUMAN]	24.04	14	14	34	570	65.3907	8.22119	1.28325	1.33725	1.28532	1.30194	0.00340596
B4DMR3	cDNA FLJ51896, highly similar to Glia-derived nexin OS=Homo sapiens PE=2 SV=1 - [B4DMR3_HUMAN]	29.64	8	8	15	334	37.1336	9.5249	1.48182	1.39276	1.45242	1.44233	0.00348973
B8ZZX6	Metalloreductase STEAP3 OS=Homo sapiens GN=STEAP3 PE=1 SV=1 - [B8ZZX6_HUMAN]	1.97	1	1	1	457	50.596	7.69385	1.29584	1.35296	1.29705	1.31528	0.00355191
B4E0H8	cDNA FLJ60385, highly similar to Integrin alpha-3 OS=Homo sapiens PE=2 SV=1 - [B4E0H8_HUMAN]	6.85	6	6	11	1037	115.094	6.56592	1.53541	1.46563	1.43849	1.47984	0.00359932
A0A024R462	Fibronectin 1, isoform CRA_n OS=Homo sapiens GN=FN1 PE=4 SV=1 - [A0A024R462_HUMAN]	31.8	56	56	147	2355	259.049	5.73193	1.49395	1.58099	1.4817	1.51888	0.00360881
Q92626	Peroxidasin homolog OS=Homo sapiens GN=PXDN PE=1 SV=2 - [PXDN_HUMAN]	5.48	7	7	7	1479	165.17	7.1665	1.36126	1.3911	1.44392	1.39876	0.00365353
Q15420	Uncharacterized protein (Fragment) OS=Homo sapiens PE=4 SV=1 - [Q15420_HUMAN]	30.3	1	1	1	66	7.24474	8.55811	1.26341	1.29108	1.32489	1.29313	0.00365757
E1B2D1	Hemoglobin alpha-1 globin chain variant (Fragment) OS=Homo sapiens GN=HBA1 PE=3 SV=1 - [E1B2D1_HUMAN]	22	2	2	3	100	10.7565	8.48486	2.22218	2.17102	2.42604	2.27308	0.00372254
H0YD13	CD44 antigen OS=Homo sapiens GN=CD44 PE=1 SV=2 - [H0YD13_HUMAN]	47.57	10	10	60	206	22.6686	8.19189	1.2515	1.22158	1.20412	1.22573	0.00373548
P32456	Guanylate-binding protein 2 OS=Homo sapiens GN=GBP2 PE=1 SV=3 - [GBP2_HUMAN]	7.45	2	3	3	591	67.1664	5.70654	1.6941	1.56094	1.62118	1.62541	0.00376791
B4DRD3	Tissue-type plasminogen activator OS=Homo sapiens PE=2 SV=1 - [B4DRD3_HUMAN]	11.92	5	5	6	520	58.2687	7.76709	1.68178	1.63287	1.77914	1.69793	0.00377266
Q53EP0	Fibronectin type III domain-containing protein 3B OS=Homo sapiens GN=FNDC3B PE=1 SV=2 - [FND3B_HUMAN]	10.71	11	11	14	1204	132.803	5.94775	1.35587	1.29467	1.30029	1.31694	0.00377516
H7C285	Tetraspanin-15 (Fragment) OS=Homo sapiens GN=TSPAN15 PE=1 SV=1 - [H7C285_HUMAN]	7.5	1	1	1	160	18.2069	5.09717	1.24323	1.29728	1.29198	1.2775	0.00382135
Q99650	Oncostatin-M-specific receptor subunit beta OS=Homo sapiens GN=OSMR PE=1 SV=1 - [OSMR_HUMAN]	1.84	2	2	2	979	110.438	5.8208	1.67366	1.59581	1.5437	1.60439	0.00388108
A0A024R1M8	Apolipoprotein L, 2, isoform CRA_a OS=Homo sapiens GN=APOL2 PE=4 SV=1 - [A0A024R1M8_HUMAN]	28.78	10	10	21	337	37.0554	6.7417	1.46967	1.5656	1.57493	1.53673	0.00390525
Q02952	A-kinase anchor protein 12 OS=Homo sapiens GN=AKAP12 PE=1 SV=4 - [AKA12_HUMAN]	19.08	28	28	42	1782	191.367	4.41162	1.26996	1.21722	1.24163	1.24294	0.0039117
Q03169	Tumor necrosis factor alpha-induced protein 2 OS=Homo sapiens GN=TNFAIP2 PE=2 SV=2 - [TNAP2_HUMAN]	16.67	11	11	15	654	72.6161	6.45557	3.01333	3.17054	2.73757	2.97381	0.00408498
O00468	Agrin OS=Homo sapiens GN=AGRN PE=1 SV=5 - [AGRIN_HUMAN]	15.63	23	23	35	2067	217.092	6.39209	1.21211	1.24215	1.2653	1.23985	0.00409491
Q9C0C4	Semaphorin-4C OS=Homo sapiens GN=SEMA4C PE=1 SV=2 - [SEM4C_HUMAN]	3.48	2	2	3	833	92.5639	7.28369	1.37432	1.31724	1.39641	1.36266	0.00420329
P09914	Interferon-induced protein with tetratricopeptide repeats 1 OS=Homo sapiens GN=IFIT1 PE=1 SV=2 - [IFIT1_HUMAN]	14.64	6	7	8	478	55.3252	7.1958	1.83941	1.72032	1.67145	1.74373	0.00446749
E5RHM7	TELO2-interacting protein 2 (Fragment) OS=Homo sapiens GN=TTI2 PE=1 SV=1 - [E5RHM7_HUMAN]	12.87	1	1	1	101	10.9835	4.76709	1.44353	1.56302	1.50066	1.50241	0.00468345
B7Z553	cDNA FLJ51266, highly similar to Vitronectin OS=Homo sapiens PE=2 SV=1 - [B7Z553_HUMAN]	10.75	2	2	5	214	23.5904	4.64014	2.2668	2.50186	2.20264	2.32377	0.00468767
A0A024RAB6	Heparan sulfate proteoglycan 2 (Perlecan), isoform CRA_b OS=Homo sapiens GN=HSPG2 PE=4 SV=1 - [A0A024RAB6_HUMAN]	0.87	3	3	3	4346	463.723	6.50732	1.89159	1.70188	1.82616	1.80655	0.00472455
A6XND1	Insulin-like growth factor binding protein 3 isoform b OS=Homo sapiens GN=IGFBP3 PE=1 SV=1 - [A6XND1_HUMAN]	23.57	4	4	5	263	28.9611	8.45557	2.27736	2.08193	2.01493	2.12474	0.00486298
A0A0A0N0L5	IL6ST isoform 3 OS=Homo sapiens GN=IL6ST PE=2 SV=1 - [A0A0A0N0L5_HUMAN]	6.9	5	5	5	884	99.8805	5.93506	1.21617	1.18442	1.23571	1.2121	0.00492731
F8W696	Apolipoprotein A-I OS=Homo sapiens GN=APOA1 PE=1 SV=1 - [F8W696_HUMAN]	6.53	1	1	1	245	27.8913	6.12549	1.4801	1.38275	1.4744	1.44575	0.00496993
B4DJK9	Perilipin OS=Homo sapiens PE=2 SV=1 - [B4DJK9_HUMAN]	31.78	10	10	14	409	45.1069	7.00537	1.33226	1.40121	1.42307	1.38551	0.00500121
Q53G97	Matrix metalloproteinase 1 preproprotein variant (Fragment) OS=Homo sapiens PE=2 SV=1 - [Q53G97_HUMAN]	15.9	6	6	7	390	44.7299	6.63916	1.68186	1.54707	1.5627	1.59721	0.00504105
P13726	Tissue factor OS=Homo sapiens GN=F3 PE=1 SV=1 - [TF_HUMAN]	12.88	3	3	3	295	33.0468	7.03467	1.47098	1.60384	1.53774	1.53752	0.00505269
B4E1V0	cDNA FLJ54839, highly similar to Lactotransferrin (EC 3.4.21.-) OS=Homo sapiens PE=2 SV=1 - [B4E1V0_HUMAN]	7	2	2	2	300	33.0041	7.63525	2.58463	2.30571	2.26886	2.3864	0.00513008
A0A1B0QZF0	FAS OS=Homo sapiens PE=2 SV=1 - [A0A1B0QZF0_HUMAN]	8.36	3	3	4	335	37.65	8.04541	1.3478	1.32322	1.41101	1.36068	0.00521427
H3BQA6	Cyclin-D1-binding protein 1 OS=Homo sapiens GN=CCNDBP1 PE=1 SV=1 - [H3BQA6_HUMAN]	20.97	1	1	1	62	7.07875	5.97314	1.28432	1.35224	1.28452	1.30702	0.00537798
A8K037	cDNA FLJ77641 OS=Homo sapiens PE=2 SV=1 - [A8K037_HUMAN]	5.76	2	2	2	330	36.8182	4.81787	1.38528	1.43655	1.33765	1.38649	0.00541452
I1VXL9	MHC class I antigen (Fragment) OS=Homo sapiens GN=HLA-A PE=3 SV=1 - [I1VXL9_HUMAN]	41.39	1	9	28	273	31.7252	6.46826	1.49509	1.52146	1.62851	1.54836	0.00548888
Q8NCD8	cDNA FLJ90316 fis, clone NT2RP2001495, weakly similar to Human transporter protein (g17) OS=Homo sapiens PE=2 SV=1 - [Q8NCD8_HUMAN]	2.66	1	1	1	413	45.6113	8.26514	1.77162	1.91137	2.00161	1.89487	0.00554313
M0QYS6	Urokinase plasminogen activator surface receptor (Fragment) OS=Homo sapiens GN=PLAUR PE=1 SV=1 - [M0QYS6_HUMAN]	4.51	1	1	1	133	14.9636	5.98584	1.57781	1.45325	1.56727	1.53278	0.00555599
Q8NI22	Multiple coagulation factor deficiency protein 2 OS=Homo sapiens GN=MCFD2 PE=1 SV=1 - [MCFD2_HUMAN]	28.08	2	2	6	146	16.3798	4.62744	1.3098	1.25369	1.24538	1.26962	0.00558233
A5YM53	ITGAV protein OS=Homo sapiens GN=ITGAV PE=2 SV=1 - [A5YM53_HUMAN]	36.35	33	33	74	1048	116.032	5.74463	1.40491	1.34726	1.31342	1.3552	0.00560563
P17275	Transcription factor jun-B OS=Homo sapiens GN=JUNB PE=1 SV=1 - [JUNB_HUMAN]	8.07	2	3	5	347	35.8572	9.21729	1.47249	1.49044	1.38152	1.44815	0.00561178
U6C5D7	Beta-1,4-galactosyltransferase 5 (Fragment) OS=Homo sapiens GN=B4GalT5 PE=2 SV=1 - [U6C5D7_HUMAN]	3.17	1	1	1	379	44.0272	8.14795	1.46611	1.36043	1.44027	1.42227	0.00562576
A0A087WW43	Inter-alpha-trypsin inhibitor heavy chain H3 OS=Homo sapiens GN=ITIH3 PE=1 SV=1 - [A0A087WW43_HUMAN]	1.49	1	1	1	670	75.0311	5.85889	2.54882	2.25369	2.61512	2.47254	0.00564304
Q9ULI3	Protein HEG homolog 1 OS=Homo sapiens GN=HEG1 PE=1 SV=3 - [HEG1_HUMAN]	4.34	5	5	6	1381	147.369	6.17627	1.23827	1.22084	1.28393	1.24768	0.00571949
H7C417	Uncharacterized protein (Fragment) OS=Homo sapiens PE=4 SV=1 - [H7C417_HUMAN]	22.19	1	5	7	338	37.4103	8.19189	1.21893	1.21819	1.2727	1.23661	0.00576808
P51884	Lumican OS=Homo sapiens GN=LUM PE=1 SV=2 - [LUM_HUMAN]	2.96	1	1	1	338	38.4048	6.60986	5.08554	4.49442	4.13762	4.57252	0.00593313
E5RI22	Lysyl oxidase homolog 2 (Fragment) OS=Homo sapiens GN=LOXL2 PE=1 SV=1 - [E5RI22_HUMAN]	7.19	1	1	1	139	15.4734	6.16357	2.30566	2.27823	2.01426	2.19938	0.00594577
E1A689	Mutant Apo B 100 OS=Homo sapiens PE=2 SV=1 - [E1A689_HUMAN]	0.64	2	4	4	4344	489.513	7.15186	3.05387	2.57091	2.75175	2.79218	0.00612226
Q9UGQ3	Solute carrier family 2, facilitated glucose transporter member 6 OS=Homo sapiens GN=SLC2A6 PE=1 SV=2 - [GTR6_HUMAN]	3.55	2	2	2	507	54.504	8.63135	1.41401	1.5276	1.42715	1.45625	0.00612617
P17677	Neuromodulin OS=Homo sapiens GN=GAP43 PE=1 SV=1 - [NEUM_HUMAN]	82.35	20	20	89	238	24.7879	4.71631	1.33625	1.28706	1.25678	1.29336	0.00617304
P62760	Visinin-like protein 1 OS=Homo sapiens GN=VSNL1 PE=1 SV=2 - [VISL1_HUMAN]	23.56	4	4	6	191	22.128	5.14795	1.24509	1.20658	1.27335	1.24168	0.00635031
Q96NY7	Chloride intracellular channel protein 6 OS=Homo sapiens GN=CLIC6 PE=2 SV=3 - [CLIC6_HUMAN]	2.27	2	2	2	704	72.9677	4.37354	1.26794	1.35267	1.30053	1.30705	0.00639575
P07942	Laminin subunit beta-1 OS=Homo sapiens GN=LAMB1 PE=1 SV=2 - [LAMB1_HUMAN]	26.6	37	38	64	1786	197.909	4.94482	1.21656	1.22463	1.27821	1.2398	0.0064466
O14495	Phospholipid phosphatase 3 OS=Homo sapiens GN=PLPP3 PE=1 SV=1 - [PLPP3_HUMAN]	13.18	4	4	10	311	35.093	9.14404	1.21258	1.25441	1.2828	1.24993	0.00659278
B4DVW1	cDNA FLJ51340, highly similar to Homo sapiens nuclear protein, ataxia-telangiectasia locus (NPAT), mRNA OS=Homo sapiens PE=2 SV=1 - [B4DVW1_HUMAN]	1.66	1	1	1	483	52.5671	9.65674	1.4518	1.33946	1.40784	1.3997	0.00661979
Q7LGC8	Carbohydrate sulfotransferase 3 OS=Homo sapiens GN=CHST3 PE=1 SV=3 - [CHST3_HUMAN]	6.05	2	2	2	479	54.6713	8.5874	1.32495	1.24881	1.26514	1.27963	0.00678017
A8K6A5	cDNA FLJ77742, highly similar to Homo sapiens integrin, alpha 5 (fibronectin receptor, alpha polypeptide), mRNA OS=Homo sapiens PE=2 SV=1 - [A8K6A5_HUMAN]	5.43	5	5	7	1049	114.412	5.70654	1.41126	1.37992	1.30854	1.36657	0.00680465
W6MEN3	Beta-1,4-galactosyltransferase 1 OS=Homo sapiens GN=B4GALT1 PE=2 SV=1 - [W6MEN3_HUMAN]	11.2	2	2	2	357	39.2672	9.0708	1.46109	1.44156	1.34857	1.41707	0.0068565
A0A024R884	Tenascin C (Hexabrachion), isoform CRA_a OS=Homo sapiens GN=TNC PE=4 SV=1 - [A0A024R884_HUMAN]	38.3	3	63	186	2201	240.755	4.91943	1.26302	1.1964	1.23221	1.23054	0.00689804
Q9BXS4	Transmembrane protein 59 OS=Homo sapiens GN=TMEM59 PE=1 SV=1 - [TMM59_HUMAN]	13.93	4	4	5	323	36.1997	5.09717	1.33165	1.2902	1.38782	1.33656	0.00698972
Q8N108	Mesoderm induction early response protein 1 OS=Homo sapiens GN=MIER1 PE=1 SV=2 - [MIER1_HUMAN]	11.91	6	6	7	512	57.9477	4.42432	1.25787	1.28892	1.21466	1.25382	0.00711907
Q3T1D5	HAND2 protein OS=Homo sapiens GN=HAND2 PE=2 SV=1 - [Q3T1D5_HUMAN]	10.61	1	1	1	66	7.60702	8.96826	2.69515	3.28653	3.02674	3.00281	0.00722249
X6R631	39S ribosomal protein L55, mitochondrial OS=Homo sapiens GN=MRPL55 PE=1 SV=2 - [X6R631_HUMAN]	29.09	1	1	1	55	6.84455	9.31982	1.31648	1.42275	1.40202	1.38042	0.00722983
Q05DA4	P4HA2 protein OS=Homo sapiens GN=P4HA2 PE=2 SV=1 - [Q05DA4_HUMAN]	22.42	9	9	14	504	57.3419	5.63037	1.30957	1.40796	1.40803	1.37519	0.0075608
H7C4E7	Cold shock domain-containing protein C2 (Fragment) OS=Homo sapiens GN=CSDC2 PE=1 SV=1 - [H7C4E7_HUMAN]	5.3	1	1	1	151	16.8526	10.3159	1.70347	1.53307	1.55805	1.5982	0.00779565
B4DZI4	Phospholipase A2 OS=Homo sapiens PE=2 SV=1 - [B4DZI4_HUMAN]	1.45	1	1	1	689	78.2108	5.26221	1.27763	1.36473	1.37031	1.33756	0.00780913
Q9BT67	NEDD4 family-interacting protein 1 OS=Homo sapiens GN=NDFIP1 PE=1 SV=1 - [NFIP1_HUMAN]	15.38	4	4	5	221	24.8834	4.67822	1.20915	1.24524	1.18016	1.21152	0.00782612
Q01650	Large neutral amino acids transporter small subunit 1 OS=Homo sapiens GN=SLC7A5 PE=1 SV=2 - [LAT1_HUMAN]	3.55	1	1	1	507	54.9743	7.72314	1.29502	1.28554	1.21941	1.26666	0.0078596
P07996	Thrombospondin-1 OS=Homo sapiens GN=THBS1 PE=1 SV=2 - [TSP1_HUMAN]	3.59	1	4	7	1170	129.3	4.94482	2.2136	1.91235	1.96617	2.03071	0.00800155
A5GZ72	Matrix metalloproteinase 7 (Fragment) OS=Homo sapiens GN=MMP7 PE=2 SV=1 - [A5GZ72_HUMAN]	12.96	1	1	1	54	5.62879	6.93213	5.02205	4.17344	5.33135	4.84228	0.00801795
Q10589	Bone marrow stromal antigen 2 OS=Homo sapiens GN=BST2 PE=1 SV=1 - [BST2_HUMAN]	5.56	1	1	1	180	19.7563	5.60498	1.54785	1.73046	1.7331	1.67047	0.0082594
Q96S59	Ran-binding protein 9 OS=Homo sapiens GN=RANBP9 PE=1 SV=1 - [RANB9_HUMAN]	6.31	3	4	6	729	77.798	6.78564	1.22776	1.26055	1.31205	1.26679	0.00834825
D3DSR9	Tumor necrosis factor receptor superfamily, member 10b OS=Homo sapiens GN=TNFRSF10B PE=4 SV=1 - [D3DSR9_HUMAN]	10.95	4	4	4	411	45.0704	5.65576	1.23642	1.23366	1.17517	1.21508	0.00851149
A0A0U1RR18	Solute carrier family 12 member 7 (Fragment) OS=Homo sapiens GN=SLC12A7 PE=1 SV=1 - [A0A0U1RR18_HUMAN]	2.43	3	3	3	989	108.968	7.92822	1.20378	1.26369	1.28002	1.24916	0.00854247
O75976	Carboxypeptidase D OS=Homo sapiens GN=CPD PE=1 SV=2 - [CBPD_HUMAN]	17.9	24	24	39	1380	152.835	6.04932	1.30159	1.21791	1.2578	1.2591	0.00858667
B7Z670	cDNA FLJ61703, highly similar to Neuronal cell adhesion molecule (Fragment) OS=Homo sapiens PE=2 SV=1 - [B7Z670_HUMAN]	16.74	17	17	29	1153	127.509	6.20166	1.48198	1.34887	1.39872	1.40986	0.00885537
P36222	Chitinase-3-like protein 1 OS=Homo sapiens GN=CHI3L1 PE=1 SV=2 - [CH3L1_HUMAN]	2.09	1	1	1	383	42.5984	8.45557	1.55595	1.4326	1.41124	1.4666	0.00921315
Q9BT88	Synaptotagmin-11 OS=Homo sapiens GN=SYT11 PE=1 SV=2 - [SYT11_HUMAN]	15.08	5	5	9	431	48.2664	9.0415	1.19912	1.22638	1.27687	1.23412	0.00933089
B4E1B0	cDNA FLJ54318, highly similar to Complement C1r subcomponent (EC 3.4.21.41) OS=Homo sapiens PE=2 SV=1 - [B4E1B0_HUMAN]	1.84	1	1	1	599	68.4939	6.12549	2.37034	2.15092	1.97605	2.16577	0.00943828
Q6JSD7	Aquaporin 1 splice variant 3 (Fragment) OS=Homo sapiens GN=AQP1 PE=2 SV=1 - [Q6JSD7_HUMAN]	24.69	1	1	1	81	9.05054	5.31299	1.90262	1.95453	2.22801	2.02838	0.00949542
Q02388	Collagen alpha-1(VII) chain OS=Homo sapiens GN=COL7A1 PE=1 SV=2 - [CO7A1_HUMAN]	0.75	1	2	3	2944	295.041	6.26514	2.11515	1.89962	1.80152	1.93876	0.00959623
Q92508	Piezo-type mechanosensitive ion channel component 1 OS=Homo sapiens GN=PIEZO1 PE=1 SV=4 - [PIEZ1_HUMAN]	2.78	5	5	5	2521	286.605	7.47412	1.2006	1.27832	1.27067	1.24986	0.00965509
A0A140VKE5	Sulfhydryl oxidase OS=Homo sapiens GN=QSCN6 PE=2 SV=1 - [A0A140VKE5_HUMAN]	2.32	1	1	1	604	66.8183	8.55811	1.41464	1.31433	1.30906	1.34601	0.00971163
Q86VR6	DDX10 protein (Fragment) OS=Homo sapiens GN=DDX10 PE=2 SV=1 - [Q86VR6_HUMAN]	7.38	5	5	7	745	85.7782	9.21729	1.20898	1.27833	1.29265	1.25998	0.00973269
Q5PY49	Urokinase plasminogen activator (Fragment) OS=Homo sapiens PE=2 SV=1 - [Q5PY49_HUMAN]	9.98	4	4	4	411	46.3375	8.32373	1.41553	1.30621	1.31776	1.3465	0.00986742
B4DTY9	Integrin beta OS=Homo sapiens PE=2 SV=1 - [B4DTY9_HUMAN]	1.07	1	1	1	751	83.5316	5.05908	1.69417	1.57394	1.81628	1.6948	0.00998724
Q5H9A7	Metalloproteinase inhibitor 1 OS=Homo sapiens GN=TIMP1 PE=1 SV=1 - [Q5H9A7_HUMAN]	27.97	3	3	5	143	16.0468	8.07471	1.38631	1.39482	1.52269	1.43461	0.0101445
E7BSV0	Receptor protein-tyrosine kinase OS=Homo sapiens GN=EGFR PE=2 SV=1 - [E7BSV0_HUMAN]	8.1	9	9	13	1136	125.719	6.65381	1.27823	1.19576	1.23159	1.23519	0.0101492
Q8IY21	Probable ATP-dependent RNA helicase DDX60 OS=Homo sapiens GN=DDX60 PE=1 SV=3 - [DDX60_HUMAN]	1.64	3	3	3	1712	197.727	7.59131	1.26745	1.33301	1.23678	1.27908	0.0101842
A0PK02	PLXNB2 protein OS=Homo sapiens GN=PLXNB2 PE=2 SV=1 - [A0PK02_HUMAN]	21.46	1	8	10	522	56.2411	6.58057	1.38806	1.33473	1.47712	1.39997	0.0106112
P13929	Beta-enolase OS=Homo sapiens GN=ENO3 PE=1 SV=5 - [ENOB_HUMAN]	17.74	1	6	113	434	46.9573	7.7085	1.52363	1.73986	1.58629	1.61659	0.0106786
B2R9H3	cDNA, FLJ94391, highly similar to Homo sapiens serine (or cysteine) proteinase inhibitor, clade B (ovalbumin), member 8 (SERPINB8), mRNA OS=Homo sapiens PE=2 SV=1 - [B2R9H3_HUMAN]	29.14	1	11	17	374	42.7271	5.46533	1.54842	1.79357	1.69728	1.67976	0.0108262
Q9H2X5	Sulfhydryl oxidase OS=Homo sapiens GN=ALR PE=2 SV=1 - [Q9H2X5_HUMAN]	12.77	1	1	1	94	11.1284	7.34229	1.31172	1.35247	1.44296	1.36905	0.0108636
B4DY35	cDNA FLJ55007, highly similar to Bifunctional methylenetetrahydrofolate dehydrogenase/cyclohydrolase, mitochondrial OS=Homo sapiens PE=2 SV=1 - [B4DY35_HUMAN]	9.68	2	2	3	186	19.9207	9.33447	1.37097	1.31408	1.45213	1.37906	0.0109829
M0R0J9	GRAM domain-containing protein 1A OS=Homo sapiens GN=GRAMD1A PE=1 SV=1 - [M0R0J9_HUMAN]	10.81	2	2	2	222	25.401	9.36377	1.58271	1.53825	1.40208	1.50768	0.0112619
A8K0K1	cDNA FLJ76996 OS=Homo sapiens PE=2 SV=1 - [A8K0K1_HUMAN]	4.35	1	1	1	391	42.4007	5.96045	1.95114	1.75296	1.66361	1.78924	0.0113904
Q9P2K8	eIF-2-alpha kinase GCN2 OS=Homo sapiens GN=EIF2AK4 PE=1 SV=3 - [E2AK4_HUMAN]	1.21	2	2	2	1649	186.794	6.27783	1.47564	1.51574	1.67668	1.55602	0.0119867
O95425	Supervillin OS=Homo sapiens GN=SVIL PE=1 SV=2 - [SVIL_HUMAN]	19.24	15	33	52	2214	247.593	6.97607	1.22387	1.30147	1.32977	1.28504	0.0121106
Q9ULJ7	Ankyrin repeat domain-containing protein 50 OS=Homo sapiens GN=ANKRD50 PE=1 SV=4 - [ANR50_HUMAN]	0.98	1	2	2	1429	155.761	6.59521	1.9525	2.40992	2.24511	2.20251	0.0121464
B4E1S6	Syndecan OS=Homo sapiens GN=SDC4 PE=2 SV=1 - [B4E1S6_HUMAN]	17.46	2	2	4	126	13.9014	5.96045	1.3584	1.41157	1.2773	1.34909	0.0122756
B4DHI5	cDNA FLJ51844, highly similar to Serine incorporator 3 OS=Homo sapiens PE=2 SV=1 - [B4DHI5_HUMAN]	2.5	1	1	1	440	49.2702	7.57666	1.77467	1.52168	1.67641	1.65759	0.012308
P57087	Junctional adhesion molecule B OS=Homo sapiens GN=JAM2 PE=1 SV=1 - [JAM2_HUMAN]	17.45	4	4	8	298	33.1859	9.08545	1.50754	1.34495	1.4106	1.42103	0.0123489
Q0VDD8	Dynein heavy chain 14, axonemal OS=Homo sapiens GN=DNAH14 PE=2 SV=3 - [DYH14_HUMAN]	0.68	1	1	1	3507	399.64	6.93213	1.24584	1.18416	1.27388	1.23462	0.0125158
E9PN57	Sjoegren syndrome/scleroderma autoantigen 1 OS=Homo sapiens GN=SSSCA1 PE=1 SV=1 - [E9PN57_HUMAN]	28.33	1	1	1	60	6.7873	4.77979	1.21253	1.16917	1.25367	1.21179	0.0130085
P63096	Guanine nucleotide-binding protein G(i) subunit alpha-1 OS=Homo sapiens GN=GNAI1 PE=1 SV=2 - [GNAI1_HUMAN]	34.18	4	12	41	354	40.3352	5.97314	1.27434	1.22127	1.18331	1.22631	0.0133354
A0A024R9Q1	Thrombospondin 1, isoform CRA_a OS=Homo sapiens GN=THBS1 PE=4 SV=1 - [A0A024R9Q1_HUMAN]	3.59	1	4	6	1170	129.27	4.94482	1.61524	1.41459	1.48258	1.50414	0.0133846
B3KQI5	cDNA FLJ90522 fis, clone NT2RP4000108, highly similar to Neurofilament triplet L protein OS=Homo sapiens PE=2 SV=1 - [B3KQI5_HUMAN]	6.26	2	3	44	543	61.4512	4.65283	1.19164	1.19124	1.26774	1.21687	0.0134752
B4DLA7	cDNA FLJ59923, highly similar to Cytohesin-1 OS=Homo sapiens PE=2 SV=1 - [B4DLA7_HUMAN]	6.42	1	1	1	218	25.2515	5.2749	1.17366	1.26363	1.2347	1.224	0.0137279
O14597	Folate binding protein (Fragment) OS=Homo sapiens PE=2 SV=2 - [O14597_HUMAN]	12.94	1	1	1	85	9.98856	7.53271	1.73521	2.11734	1.92696	1.9265	0.0138818
B2RC72	cDNA, FLJ95884, highly similar to Homo sapiens myogenic factor 3 (MYOD1), mRNA OS=Homo sapiens PE=2 SV=1 - [B2RC72_HUMAN]	5.63	1	1	1	320	34.5097	5.85889	1.74804	1.58129	1.8861	1.73848	0.0139415
Q14117	Dihydropyrimidinase OS=Homo sapiens GN=DPYS PE=1 SV=1 - [DPYS_HUMAN]	3.28	1	2	2	519	56.5937	7.26904	1.182	1.24742	1.27727	1.23557	0.0139642
A0A024R152	HCG28765, isoform CRA_b OS=Homo sapiens GN=hCG_28765 PE=4 SV=1 - [A0A024R152_HUMAN]	11.59	14	15	20	1337	147.137	5.0083	1.3236	1.3772	1.48619	1.39566	0.0143029
H7C046	Neutral cholesterol ester hydrolase 1 (Fragment) OS=Homo sapiens GN=NCEH1 PE=1 SV=1 - [H7C046_HUMAN]	6.84	2	2	3	307	34.0325	7.07861	1.23243	1.18132	1.27801	1.23059	0.0143523
B3KQM3	Receptor-interacting serine/threonine-protein kinase 2 OS=Homo sapiens PE=2 SV=1 - [B3KQM3_HUMAN]	5.56	2	3	3	540	61.0271	7.09326	1.23658	1.27916	1.18174	1.23249	0.0143931
B3KWC2	cDNA FLJ42746 fis, clone BRAWH3000166, highly similar to Contactin-2 OS=Homo sapiens PE=2 SV=1 - [B3KWC2_HUMAN]	1.33	1	1	1	828	90.1498	8.22119	1.7324	1.48579	1.56149	1.59323	0.0147815
D6RIC7	Angiomotin-like protein 2 (Fragment) OS=Homo sapiens GN=AMOTL2 PE=1 SV=1 - [D6RIC7_HUMAN]	8.94	1	1	1	123	13.4206	5.17334	1.30568	1.29511	1.42718	1.34266	0.0149495
Q9P273	Teneurin-3 OS=Homo sapiens GN=TENM3 PE=2 SV=3 - [TEN3_HUMAN]	0.74	2	2	3	2699	300.76	6.41748	1.25698	1.3335	1.4003	1.33026	0.0153574
P60903	Protein S100-A10 OS=Homo sapiens GN=S100A10 PE=1 SV=2 - [S10AA_HUMAN]	17.53	3	3	26	97	11.1955	7.37158	1.3069	1.26079	1.19657	1.25476	0.0154067
A8K5M4	cDNA FLJ75088, highly similar to Homo sapiens p21 (CDKN1A)-activated kinase 2 (PAK2), mRNA OS=Homo sapiens PE=2 SV=1 - [A8K5M4_HUMAN]	51.91	1	21	57	524	58.0069	5.84619	1.56287	1.64623	1.41058	1.5399	0.0159402
A0A087X0C7	MAGUK p55 subfamily member 2 (Fragment) OS=Homo sapiens GN=MPP2 PE=1 SV=1 - [A0A087X0C7_HUMAN]	10.71	1	1	1	112	12.1923	4.60205	1.64919	1.42969	1.65588	1.57825	0.0161142
Q96B23	Uncharacterized protein C18orf25 OS=Homo sapiens GN=C18orf25 PE=1 SV=2 - [CR025_HUMAN]	2.73	1	1	1	403	43.2978	4.88135	1.18144	1.26243	1.2844	1.24276	0.0162281
F6WFR7	Neurotrimin OS=Homo sapiens GN=NTM PE=1 SV=1 - [F6WFR7_HUMAN]	5.36	1	1	1	168	18.4044	7.29834	1.20183	1.2653	1.17212	1.21308	0.0162296
Q9GZX9	Twisted gastrulation protein homolog 1 OS=Homo sapiens GN=TWSG1 PE=1 SV=1 - [TWSG1_HUMAN]	15.25	3	3	3	223	24.9993	5.33838	1.29865	1.20986	1.20375	1.23742	0.0162757
Q8NF56	FLJ00333 protein (Fragment) OS=Homo sapiens GN=FLJ00333 PE=2 SV=1 - [Q8NF56_HUMAN]	4.12	1	1	1	437	46.4925	6.46826	1.24302	1.24188	1.35158	1.27883	0.0165998
Q69EZ8	Prothrombin (Fragment) OS=Homo sapiens PE=2 SV=1 - [Q69EZ8_HUMAN]	5.42	1	1	1	295	33.616	8.25049	1.41421	1.26283	1.32851	1.33518	0.0166687
P35354	Prostaglandin G/H synthase 2 OS=Homo sapiens GN=PTGS2 PE=1 SV=2 - [PGH2_HUMAN]	1.66	1	1	1	604	68.9517	7.38623	1.22302	1.35507	1.30412	1.29407	0.0166688
F2Z357	Rap1 GTPase-activating protein 1 OS=Homo sapiens GN=RAP1GAP PE=1 SV=1 - [F2Z357_HUMAN]	3.49	2	2	2	602	66.9384	6.11279	1.15819	1.24175	1.24391	1.21462	0.016854
A0A0A8K9B7	Solute carrier family 7 (Cationic amino acid transporter, y+ system), member 1 OS=Homo sapiens GN=SLC7A1 PE=2 SV=1 - [A0A0A8K9B7_HUMAN]	5.02	3	3	4	617	66.3095	5.32568	1.22255	1.34725	1.26445	1.27808	0.0169206
P53677	AP-3 complex subunit mu-2 OS=Homo sapiens GN=AP3M2 PE=2 SV=1 - [AP3M2_HUMAN]	4.55	1	2	2	418	46.9474	7.56201	1.23904	1.27655	1.37009	1.29523	0.0169767
P08243	Asparagine synthetase [glutamine-hydrolyzing] OS=Homo sapiens GN=ASNS PE=1 SV=4 - [ASNS_HUMAN]	25.13	1	14	18	561	64.3286	6.85889	1.30727	1.19492	1.29107	1.26442	0.017135
B2R9K5	cDNA, FLJ94435 OS=Homo sapiens PE=2 SV=1 - [B2R9K5_HUMAN]	7.34	1	2	3	259	29.8689	10.1694	1.27415	1.41998	1.30611	1.33342	0.0171663
O76095	Protein JTB OS=Homo sapiens GN=JTB PE=1 SV=1 - [JTB_HUMAN]	8.9	1	1	2	146	16.3473	8.27979	1.34008	1.41677	1.25897	1.33861	0.0176251
E5RFJ8	DNA replication licensing factor MCM4 (Fragment) OS=Homo sapiens GN=MCM4 PE=1 SV=8 - [E5RFJ8_HUMAN]	23.7	1	4	8	211	23.4188	4.75439	1.217	1.19003	1.29547	1.23417	0.0177536
C9J2P0	Ubiquitin-conjugating enzyme E2 E1 (Fragment) OS=Homo sapiens GN=UBE2E1 PE=1 SV=1 - [C9J2P0_HUMAN]	41.5	3	5	10	147	16.2001	8.55811	1.23148	1.26678	1.16442	1.22089	0.0179732
B4DNU9	cDNA FLJ55731, highly similar to Polymerase I and transcript release factor OS=Homo sapiens PE=2 SV=1 - [B4DNU9_HUMAN]	22.85	8	8	14	372	41.5437	5.26221	1.17128	1.27973	1.2375	1.2295	0.0183897
P17535	Transcription factor jun-D OS=Homo sapiens GN=JUND PE=1 SV=3 - [JUND_HUMAN]	6.34	1	2	2	347	35.1523	7.37158	1.74026	1.50606	1.832	1.69277	0.0190628
O43236	Septin-4 OS=Homo sapiens GN=SEPT4 PE=1 SV=1 - [SEPT4_HUMAN]	10.04	4	5	19	478	55.0636	6.11279	1.32098	1.3486	1.21335	1.29431	0.0190902
H0YNP1	D-glucuronyl C5-epimerase OS=Homo sapiens GN=GLCE PE=1 SV=1 - [H0YNP1_HUMAN]	2.71	1	1	1	553	62.8469	8.68994	1.27574	1.39749	1.25796	1.3104	0.019377
D6R9Z8	Complement factor I OS=Homo sapiens GN=CFI PE=1 SV=1 - [D6R9Z8_HUMAN]	5.59	1	1	1	161	18.328	8.32373	1.59726	1.77603	1.47481	1.61604	0.0195671
Q96EP9	Sodium/bile acid cotransporter 4 OS=Homo sapiens GN=SLC10A4 PE=1 SV=2 - [NTCP4_HUMAN]	4.35	1	1	4	437	46.473	5.2749	2.13382	1.71893	2.15962	2.00412	0.0196287
D3DSM4	Collagen, type XVIII, alpha 1, isoform CRA_d OS=Homo sapiens GN=COL18A1 PE=4 SV=1 - [D3DSM4_HUMAN]	12.65	12	12	18	1336	135.426	6.46826	1.29598	1.18094	1.2259	1.23428	0.0198082
Q8TAA5	GrpE protein homolog 2, mitochondrial OS=Homo sapiens GN=GRPEL2 PE=1 SV=1 - [GRPE2_HUMAN]	4.89	1	1	4	225	25.4154	7.72314	1.27312	1.35499	1.45263	1.36025	0.0201211
Q9NQ55	Suppressor of SWI4 1 homolog OS=Homo sapiens GN=PPAN PE=2 SV=1 - [SSF1_HUMAN]	8.03	3	3	6	473	53.1608	10.1255	1.18446	1.27899	1.30708	1.25684	0.0202221
J3QR41	Aurora kinase B (Fragment) OS=Homo sapiens GN=AURKB PE=1 SV=1 - [J3QR41_HUMAN]	13.95	2	2	4	172	20.0265	8.92432	1.15811	1.19441	1.25903	1.20385	0.0203245
F8WCD0	E3 ubiquitin-protein ligase RNF149 OS=Homo sapiens GN=RNF149 PE=1 SV=1 - [F8WCD0_HUMAN]	2.01	1	1	2	398	43.0339	6.52197	1.46083	1.35499	1.27769	1.3645	0.0205565
B2R950	cDNA, FLJ94213, highly similar to Homo sapiens pregnancy-zone protein (PZP), mRNA OS=Homo sapiens PE=2 SV=1 - [B2R950_HUMAN]	2.63	1	4	14	1482	163.768	6.37939	1.59383	1.37072	1.42072	1.46175	0.0207637
E9PK39	Leucine-rich repeat serine/threonine-protein kinase 1 OS=Homo sapiens GN=LRRK1 PE=1 SV=1 - [E9PK39_HUMAN]	2.46	1	1	1	650	72.2485	7.35693	1.83988	1.50727	1.63529	1.66081	0.0208174
Q9NUN5	Probable lysosomal cobalamin transporter OS=Homo sapiens GN=LMBRD1 PE=1 SV=1 - [LMBD1_HUMAN]	3.33	1	1	2	540	61.3491	7.76709	1.49828	1.65913	1.83661	1.66468	0.0209328
H2EHT1	Cellular tumor antigen p53 OS=Homo sapiens GN=TP53 PE=2 SV=1 - [H2EHT1_HUMAN]	11.58	4	4	4	354	39.2953	7.86963	1.16223	1.27188	1.25448	1.22953	0.021272
Q15464	SH2 domain-containing adapter protein B OS=Homo sapiens GN=SHB PE=1 SV=2 - [SHB_HUMAN]	1.57	1	1	1	509	55.0081	8.89502	1.40589	1.50138	1.6751	1.52745	0.0215988
Q5T6U8	High mobility group AT-hook 1 OS=Homo sapiens GN=HMGA1 PE=2 SV=1 - [Q5T6U8_HUMAN]	30.21	2	5	21	96	10.6726	10.3159	1.33114	1.19336	1.28473	1.26975	0.021781
Q01804	OTU domain-containing protein 4 OS=Homo sapiens GN=OTUD4 PE=1 SV=4 - [OTUD4_HUMAN]	3.23	3	3	3	1114	123.968	6.7124	1.16451	1.27693	1.21001	1.21715	0.0218698
Q7Z6J6	FERM domain-containing protein 5 OS=Homo sapiens GN=FRMD5 PE=1 SV=1 - [FRMD5_HUMAN]	5.61	3	3	3	570	65.0235	8.35303	1.17807	1.17547	1.27066	1.20807	0.0218991
B4DYP5	cDNA FLJ54725, highly similar to Ankyrin repeat domain-containing protein 13 OS=Homo sapiens PE=2 SV=1 - [B4DYP5_HUMAN]	2.21	1	1	1	589	67.4337	5.04639	1.27694	1.25754	1.40818	1.31422	0.0219288
Q7Z7L1	Schlafen family member 11 OS=Homo sapiens GN=SLFN11 PE=1 SV=2 - [SLN11_HUMAN]	3.66	3	3	5	901	102.77	7.76709	1.14444	1.24478	1.22742	1.20555	0.0219428
Q6XYC5	LP6054 OS=Homo sapiens GN=RP3-402G11.12 PE=2 SV=1 - [Q6XYC5_HUMAN]	12.33	3	3	4	292	33.16	5.97314	1.25452	1.15065	1.24087	1.21535	0.0221391
Q8WUZ0	B-cell CLL/lymphoma 7 protein family member C OS=Homo sapiens GN=BCL7C PE=1 SV=3 - [BCL7C_HUMAN]	5.53	1	1	2	217	23.4539	5.19873	1.31428	1.26071	1.43517	1.33672	0.0226852
Q9ULG6	Cell cycle progression protein 1 OS=Homo sapiens GN=CCPG1 PE=1 SV=3 - [CCPG1_HUMAN]	2.77	2	2	3	757	87.2861	5.94775	1.21299	1.15016	1.26061	1.20792	0.0228535
B1AHJ5	Protein-tyrosine sulfotransferase 2 (Fragment) OS=Homo sapiens GN=TPST2 PE=1 SV=1 - [B1AHJ5_HUMAN]	9.52	1	1	1	168	18.4034	5.70654	1.93716	1.53863	1.77427	1.75002	0.0229738
P62745	Rho-related GTP-binding protein RhoB OS=Homo sapiens GN=RHOB PE=1 SV=1 - [RHOB_HUMAN]	24.49	3	4	11	196	22.1091	5.23682	1.3355	1.22732	1.20533	1.25605	0.0238085
Q24JP5	Transmembrane protein 132A OS=Homo sapiens GN=TMEM132A PE=1 SV=1 - [T132A_HUMAN]	4.99	4	4	5	1023	110.041	5.61768	1.31873	1.22671	1.18919	1.24488	0.0238184
V9GY20	Transmembrane prolyl 4-hydroxylase (Fragment) OS=Homo sapiens GN=P4HTM PE=1 SV=1 - [V9GY20_HUMAN]	8.92	1	1	1	157	17.9428	4.97021	1.34627	1.47476	1.60705	1.47603	0.0241105
H0YLP3	Eukaryotic translation initiation factor 3 subunit J (Fragment) OS=Homo sapiens GN=EIF3J PE=1 SV=1 - [H0YLP3_HUMAN]	47.01	1	6	14	117	13.2006	5.68115	1.70829	1.73304	2.12826	1.85653	0.0243147
B4DZV7	cDNA FLJ54209 OS=Homo sapiens PE=2 SV=1 - [B4DZV7_HUMAN]	7.01	1	1	2	157	17.4657	6.7124	1.31541	1.19834	1.34943	1.28773	0.0243712
Q86YS6	Ras-related protein Rab-43 OS=Homo sapiens GN=RAB43 PE=1 SV=1 - [RAB43_HUMAN]	10.38	1	2	14	212	23.3247	5.64307	1.29246	1.19357	1.34519	1.27707	0.0247735
A8K6H9	cDNA FLJ75876, highly similar to Homo sapiens solute carrier family 38, member 2 (SLC38A2), mRNA OS=Homo sapiens PE=2 SV=1 - [A8K6H9_HUMAN]	10.47	3	3	8	506	56.0175	8.00146	1.31338	1.38282	1.21355	1.30325	0.0252537
Q8N9Z2	Coiled-coil domain-containing protein 71L OS=Homo sapiens GN=CCDC71L PE=1 SV=2 - [CC71L_HUMAN]	4.26	1	1	2	235	26.245	11.7075	1.22497	1.40631	1.3381	1.32312	0.0257528
Q9BRX9	WD repeat domain-containing protein 83 OS=Homo sapiens GN=WDR83 PE=1 SV=1 - [WDR83_HUMAN]	3.49	1	1	1	315	34.3208	5.57959	1.30337	1.23066	1.17034	1.23479	0.0257949
P12110	Collagen alpha-2(VI) chain OS=Homo sapiens GN=COL6A2 PE=1 SV=4 - [CO6A2_HUMAN]	4.02	4	4	5	1019	108.512	6.21436	1.39426	1.35542	1.59262	1.44743	0.0259086
P10109	Adrenodoxin, mitochondrial OS=Homo sapiens GN=FDX1 PE=1 SV=1 - [ADX_HUMAN]	13.04	3	3	3	184	19.3806	5.8335	1.31303	1.1757	1.23625	1.24166	0.0259862
Q8N567	Zinc finger CCHC domain-containing protein 9 OS=Homo sapiens GN=ZCCHC9 PE=1 SV=2 - [ZCHC9_HUMAN]	3.69	1	1	1	271	30.4572	9.17334	1.16222	1.29282	1.23215	1.22906	0.0260798
Q7Z3Z9	L1 cell adhesion molecule (Fragment) OS=Homo sapiens GN=L1CAM PE=2 SV=1 - [Q7Z3Z9_HUMAN]	4.78	6	7	9	1255	139.685	6.23975	1.61191	1.40757	1.36538	1.46162	0.0261338
Q96HR8	H/ACA ribonucleoprotein complex non-core subunit NAF1 OS=Homo sapiens GN=NAF1 PE=1 SV=2 - [NAF1_HUMAN]	3.04	1	1	1	494	53.6831	4.86865	1.23008	1.25002	1.13927	1.20645	0.0261892
Q96N83	Podocalyxin OS=Homo sapiens PE=2 SV=1 - [Q96N83_HUMAN]	7.92	4	4	5	518	54.543	5.57959	1.59714	1.42088	1.34372	1.45391	0.0262305
B4DDK3	cDNA FLJ53706, highly similar to Cell cycle control protein 50A OS=Homo sapiens PE=2 SV=1 - [B4DDK3_HUMAN]	6.94	2	2	2	346	38.9416	8.11865	1.24051	1.27942	1.41071	1.31021	0.026461
B4DTT8	cDNA FLJ61396 OS=Homo sapiens PE=2 SV=1 - [B4DTT8_HUMAN]	10.05	1	1	2	189	21.6208	4.91943	1.17073	1.21936	1.30205	1.23071	0.0265136
A0A0C4DFW0	GTPase-activating Rap/Ran-GAP domain-like protein 3 OS=Homo sapiens GN=GARNL3 PE=1 SV=1 - [A0A0C4DFW0_HUMAN]	1.37	1	1	2	802	90.8662	7.34229	1.58426	1.63142	1.34996	1.52188	0.0267011
B7Z4J0	cDNA FLJ55790, highly similar to CLIP-associating protein 1 OS=Homo sapiens PE=2 SV=1 - [B7Z4J0_HUMAN]	25.45	1	10	14	440	48.487	6.72705	1.26416	1.14511	1.20353	1.20427	0.0271618
P02462	Collagen alpha-1(IV) chain OS=Homo sapiens GN=COL4A1 PE=1 SV=3 - [CO4A1_HUMAN]	3.24	4	4	5	1669	160.514	8.27979	1.15648	1.24936	1.28887	1.23157	0.0275303
A0A087WZ31	alpha-1,2-Mannosidase OS=Homo sapiens GN=MAN1C1 PE=1 SV=1 - [A0A087WZ31_HUMAN]	1.93	1	1	1	362	40.7176	6.23975	1.19318	1.35409	1.27382	1.2737	0.0276174
Q00653	Nuclear factor NF-kappa-B p100 subunit OS=Homo sapiens GN=NFKB2 PE=1 SV=4 - [NFKB2_HUMAN]	12.44	9	10	13	900	96.6889	6.25244	1.19895	1.36478	1.27594	1.27989	0.0280765
B5MCK8	Inactive gamma-glutamyltranspeptidase 2 OS=Homo sapiens GN=GGT2 PE=4 SV=2 - [B5MCK8_HUMAN]	4.83	3	3	4	559	60.8136	7.59131	1.60687	1.81157	2.10705	1.84183	0.0284776
F5H4T5	Tumor necrosis factor receptor superfamily member 1A OS=Homo sapiens GN=TNFRSF1A PE=1 SV=1 - [F5H4T5_HUMAN]	11.27	1	1	1	71	7.80203	7.29834	1.36005	1.32105	1.19201	1.29104	0.029119
P56377	AP-1 complex subunit sigma-2 OS=Homo sapiens GN=AP1S2 PE=1 SV=1 - [AP1S2_HUMAN]	26.11	2	4	7	157	18.6028	5.46533	1.23852	1.23685	1.38843	1.28794	0.0291332
Q9UEI6	Polio virus related protein 2, alpha isoform (Fragment) OS=Homo sapiens PE=4 SV=1 - [Q9UEI6_HUMAN]	13.81	5	5	8	449	48.1223	5.04639	1.27543	1.156	1.18452	1.20532	0.0294122
Q9UP65	Cytosolic phospholipase A2 gamma OS=Homo sapiens GN=PLA2G4C PE=1 SV=2 - [PA24C_HUMAN]	2.22	1	1	1	541	60.9003	6.93213	1.39036	1.23786	1.44935	1.35919	0.0294209
P05412	Transcription factor AP-1 OS=Homo sapiens GN=JUN PE=1 SV=2 - [JUN_HUMAN]	6.34	1	2	2	331	35.6532	8.76318	1.36058	1.45899	1.23798	1.35252	0.0313468
Q9ULW3	Activator of basal transcription 1 OS=Homo sapiens GN=ABT1 PE=1 SV=1 - [ABT1_HUMAN]	9.56	3	3	5	272	31.06	9.87646	1.18612	1.36071	1.31952	1.28878	0.0317175
Q674X7	Kazrin OS=Homo sapiens GN=KAZN PE=1 SV=2 - [KAZRN_HUMAN]	1.16	1	1	2	775	86.2978	7.03467	1.32046	1.62331	1.54191	1.49523	0.0318025
G3V2N3	Paired mesoderm homeobox protein 1 OS=Homo sapiens GN=PRRX1 PE=1 SV=1 - [G3V2N3_HUMAN]	16	3	3	3	200	22.5435	9.43701	1.28028	1.18088	1.15723	1.20613	0.0318578
R4GN18	Membrane cofactor protein (Fragment) OS=Homo sapiens GN=CD46 PE=1 SV=1 - [R4GN18_HUMAN]	16.67	1	1	1	78	8.4965	9.0708	1.18787	1.30286	1.3713	1.28735	0.0329812
C1IK54	DEAD box polypeptide 5/ets variant protein 4 fusion protein OS=Homo sapiens GN=DDX5-ETV4 fusion PE=2 SV=1 - [C1IK54_HUMAN]	10.4	1	8	23	519	58.1235	6.72705	1.16512	1.19544	1.30065	1.2204	0.0330079
A8KAD5	Oxysterol-binding protein OS=Homo sapiens PE=2 SV=1 - [A8KAD5_HUMAN]	6.66	3	4	4	811	90.6935	6.96143	1.2271	1.43031	1.2964	1.31794	0.0334339
Q2T9J0	Peroxisomal leader peptide-processing protease OS=Homo sapiens GN=TYSND1 PE=1 SV=3 - [TYSD1_HUMAN]	3.18	1	1	1	566	59.2713	6.20166	1.15106	1.20535	1.29057	1.21566	0.0336631
Q9Y2S0	DNA-directed RNA polymerases I and III subunit RPAC2 OS=Homo sapiens GN=POLR1D PE=1 SV=1 - [RPAC2_HUMAN]	20.3	1	2	2	133	15.2274	5.79541	1.34055	1.37199	1.18732	1.29996	0.0343147
A7MD96	SYNPO protein (Fragment) OS=Homo sapiens GN=SYNPO PE=2 SV=1 - [A7MD96_HUMAN]	4.28	3	3	3	887	94.6531	9.74463	1.36514	1.18128	1.30404	1.28349	0.0344956
P30519	Heme oxygenase 2 OS=Homo sapiens GN=HMOX2 PE=1 SV=2 - [HMOX2_HUMAN]	43.04	2	10	18	316	36.0098	5.41455	1.35167	1.22134	1.44781	1.34027	0.0352394
C9J060	E3 ubiquitin-protein ligase TRIM22 (Fragment) OS=Homo sapiens GN=TRIM22 PE=1 SV=1 - [C9J060_HUMAN]	5.42	1	1	1	203	23.675	6.30322	1.47616	1.5058	1.25268	1.41155	0.0356803
Q71N00	C75F OS=Homo sapiens PE=2 SV=1 - [Q71N00_HUMAN]	5.37	1	1	1	149	17.2093	8.1626	1.28871	1.26482	1.14286	1.23213	0.0358316
E7EQJ3	HLA class II histocompatibility antigen gamma chain OS=Homo sapiens GN=CD74 PE=1 SV=1 - [E7EQJ3_HUMAN]	22.95	2	2	3	122	13.9079	8.63135	1.33665	1.24359	1.16868	1.24964	0.035849
H0YAB2	Plexin-D1 (Fragment) OS=Homo sapiens GN=PLXND1 PE=1 SV=1 - [H0YAB2_HUMAN]	6.58	2	2	2	380	43.5526	6.80029	1.37377	1.27755	1.54339	1.39823	0.0360323
D3DVA3	Misato homolog 1 (Drosophila), isoform CRA_a OS=Homo sapiens GN=MSTO1 PE=4 SV=1 - [D3DVA3_HUMAN]	6.8	2	2	3	309	34.3084	6.40479	1.17874	1.36566	1.28963	1.27801	0.0360594
Q17R88	Sortilin-related VPS10 domain containing receptor 3 OS=Homo sapiens GN=SORCS3 PE=2 SV=1 - [Q17R88_HUMAN]	2.45	2	3	3	1222	135.7	6.59521	1.24806	1.3589	1.49693	1.36796	0.0362052
C9JA93	TBC1 domain family member 15 (Fragment) OS=Homo sapiens GN=TBC1D15 PE=1 SV=1 - [C9JA93_HUMAN]	32.73	1	7	13	278	32.1165	8.83643	1.15503	1.22698	1.31229	1.23143	0.0364739
A0A024R1X8	Junction plakoglobin, isoform CRA_a OS=Homo sapiens GN=JUP PE=4 SV=1 - [A0A024R1X8_HUMAN]	8.46	1	5	12	745	81.6748	6.13818	1.38096	1.27397	1.18809	1.281	0.0372281
B4DY32	cDNA FLJ51387, highly similar to Asparagine synthetase (glutamine-hydrolyzing) (EC 6.3.5.4) OS=Homo sapiens PE=2 SV=1 - [B4DY32_HUMAN]	29.29	1	14	19	478	54.827	6.40479	1.16423	1.33348	1.31819	1.27197	0.0373012
P27482	Calmodulin-like protein 3 OS=Homo sapiens GN=CALML3 PE=1 SV=2 - [CALL3_HUMAN]	14.09	1	2	10	149	16.88	4.42432	1.24457	1.43024	1.5104	1.39507	0.0374916
Q6ICA4	DJ402G11.5 protein OS=Homo sapiens GN=dJ402G11.5 PE=2 SV=1 - [Q6ICA4_HUMAN]	5.11	2	2	2	509	57.1994	5.51611	1.59388	1.81781	1.39969	1.60379	0.0377758
P40616	ADP-ribosylation factor-like protein 1 OS=Homo sapiens GN=ARL1 PE=1 SV=1 - [ARL1_HUMAN]	35.36	5	5	8	181	20.4044	5.71924	1.1368	1.28791	1.22603	1.21692	0.0385329
F6IR49	MHC class I antigen (Fragment) OS=Homo sapiens GN=HLA-A PE=3 SV=1 - [F6IR49_HUMAN]	26.71	1	7	27	337	38.1049	6.45557	1.68734	1.59675	2.12225	1.80211	0.0385381
P41567	Eukaryotic translation initiation factor 1 OS=Homo sapiens GN=EIF1 PE=1 SV=1 - [EIF1_HUMAN]	62.83	1	4	14	113	12.7246	7.44482	1.1892	1.39795	1.29755	1.2949	0.0393285
A0A0G2JPR0	Complement C4-A OS=Homo sapiens GN=C4A PE=4 SV=1 - [A0A0G2JPR0_HUMAN]	0.86	2	2	2	1744	192.754	7.03467	1.30197	1.48625	1.63975	1.47599	0.0395976
O15525	Transcription factor MafG OS=Homo sapiens GN=MAFG PE=1 SV=1 - [MAFG_HUMAN]	8.64	2	2	2	162	17.8387	10.0376	1.28858	1.13608	1.21777	1.21414	0.0398255
A0A1B0GU67	Dynamin-1 (Fragment) OS=Homo sapiens GN=DNM1 PE=1 SV=1 - [A0A1B0GU67_HUMAN]	25.56	2	9	20	356	40.3801	8.30908	1.23543	1.25973	1.43917	1.31144	0.0400172
A0A0S2Z2Y3	Receptor protein serine/threonine kinase (Fragment) OS=Homo sapiens GN=ACVR1 PE=2 SV=1 - [A0A0S2Z2Y3_HUMAN]	5.98	2	2	2	351	39.4237	7.1665	1.3102	1.35276	1.16325	1.27541	0.0408089
Q8TDW0	Volume-regulated anion channel subunit LRRC8C OS=Homo sapiens GN=LRRC8C PE=1 SV=2 - [LRC8C_HUMAN]	3.36	1	2	2	803	92.39	7.62061	1.90113	1.54092	2.16892	1.87032	0.0410304
P82094	TATA element modulatory factor OS=Homo sapiens GN=TMF1 PE=1 SV=2 - [TMF1_HUMAN]	7.23	7	7	9	1093	122.767	4.91943	1.16331	1.32287	1.35131	1.27916	0.0412251
A0A0A0MTC7	Laminin subunit alpha-4 OS=Homo sapiens GN=LAMA4 PE=1 SV=1 - [A0A0A0MTC7_HUMAN]	2.15	4	4	5	1816	201.693	6.29053	2.66311	1.92769	1.92437	2.17172	0.0412666
C9JCN8	Fos-related antigen 2 (Fragment) OS=Homo sapiens GN=FOSL2 PE=1 SV=1 - [C9JCN8_HUMAN]	5.94	1	1	1	202	22.2405	8.77783	1.83291	1.58841	2.24077	1.88737	0.0430345
A0A024RCT1	TAP binding protein (Tapasin), isoform CRA_c OS=Homo sapiens GN=TAPBP PE=4 SV=1 - [A0A024RCT1_HUMAN]	9.6	4	4	12	448	47.5406	6.99072	1.30485	1.19262	1.42014	1.30587	0.0431498
B3KS18	cDNA FLJ35285 fis, clone PROST2008079, highly similar to Golgi phosphoprotein 3 OS=Homo sapiens PE=2 SV=1 - [B3KS18_HUMAN]	28.39	5	5	13	236	27.1263	7.38623	1.1647	1.16475	1.30017	1.20987	0.0432969
P20591	Interferon-induced GTP-binding protein Mx1 OS=Homo sapiens GN=MX1 PE=1 SV=4 - [MX1_HUMAN]	8.61	5	5	5	662	75.4732	5.8335	1.60518	1.40425	1.87263	1.62736	0.0437189
Q8N697	Solute carrier family 15 member 4 OS=Homo sapiens GN=SLC15A4 PE=1 SV=1 - [S15A4_HUMAN]	4.85	2	2	4	577	61.9934	8.99756	1.28467	1.12628	1.25249	1.22115	0.0445953
Q9H8R6	cDNA FLJ13293 fis, clone OVARC1001188 OS=Homo sapiens PE=2 SV=1 - [Q9H8R6_HUMAN]	21.97	3	3	3	173	20.144	5.56689	1.12466	1.26967	1.27296	1.22243	0.0450749
H3BU45	Telomere length regulation protein TEL2 homolog (Fragment) OS=Homo sapiens GN=TELO2 PE=1 SV=1 - [H3BU45_HUMAN]	8.75	1	1	1	160	17.5878	5.08447	1.35986	1.55923	1.7943	1.57113	0.045083
Q32Q64	HIAT1 protein (Fragment) OS=Homo sapiens GN=HIAT1 PE=2 SV=1 - [Q32Q64_HUMAN]	2.22	1	1	1	406	43.7989	6.59521	1.41331	1.53633	1.85919	1.60295	0.0453423
Q587I9	Vesicle transport protein SFT2C OS=Homo sapiens GN=SFT2D3 PE=2 SV=1 - [SFT2C_HUMAN]	6.98	1	1	1	215	21.7759	9.89111	1.34197	1.28693	1.57916	1.40269	0.0461629
H7BZG6	AP-1 complex subunit sigma-2 (Fragment) OS=Homo sapiens GN=AP1S2 PE=1 SV=1 - [H7BZG6_HUMAN]	19.18	1	3	4	146	17.4921	7.1958	1.32787	1.72146	1.72596	1.59176	0.046297
D6REM4	Casein kinase I isoform alpha OS=Homo sapiens GN=CSNK1A1 PE=1 SV=1 - [D6REM4_HUMAN]	31.36	1	6	10	236	27.723	9.43701	2.26684	1.71087	1.65205	1.87659	0.0464714
Q9BWG6	Sodium channel modifier 1 OS=Homo sapiens GN=SCNM1 PE=1 SV=1 - [SCNM1_HUMAN]	5.22	1	1	1	230	25.9332	8.86572	1.13112	1.29287	1.20046	1.20815	0.0471152
B4DZZ8	cDNA FLJ52943, highly similar to Zinc transporter SLC39A7 OS=Homo sapiens PE=2 SV=1 - [B4DZZ8_HUMAN]	3.74	1	1	2	374	39.5743	6.96143	1.36405	1.36546	1.16345	1.29765	0.0472522
A8K5C5	cDNA FLJ77534, highly similar to Homo sapiens membrane protein, palmitoylated 5 (MAGUK p55 subfamily member 5) (MPP5), mRNA OS=Homo sapiens PE=2 SV=1 - [A8K5C5_HUMAN]	6.22	3	3	3	675	77.2595	6.07471	1.13176	1.26334	1.30828	1.23446	0.0474306
P80297	Metallothionein-1X OS=Homo sapiens GN=MT1X PE=1 SV=1 - [MT1X_HUMAN]	65.57	1	3	11	61	6.06325	7.95752	1.27955	1.3465	1.58034	1.40213	0.047758
J3KRK9	Nuclear distribution protein nudE-like 1 (Fragment) OS=Homo sapiens GN=NDEL1 PE=1 SV=8 - [J3KRK9_HUMAN]	24.14	2	3	4	145	17.2316	4.69092	1.32081	1.46233	1.70874	1.49729	0.0482209
H0YD14	Myoferlin (Fragment) OS=Homo sapiens GN=MYOF PE=1 SV=1 - [H0YD14_HUMAN]	5.18	6	6	7	1177	134.737	6.39209	1.3833	1.26211	1.58368	1.4097	0.0485902
J7HBC9	Retinoic acid early transcript 1H (Fragment) OS=Homo sapiens GN=RAET1H PE=4 SV=1 - [J7HBC9_HUMAN]	12.64	1	1	1	87	9.88716	8.30908	1.35291	1.29521	1.6096	1.41924	0.0492305
B4DSE0	cDNA FLJ60851, highly similar to Ephrin type-B receptor 2 (EC 2.7.10.1) OS=Homo sapiens PE=2 SV=1 - [B4DSE0_HUMAN]	2.48	1	2	7	928	103.443	5.57959	1.31937	1.61398	1.76312	1.56549	0.0492602
Q8WU68	Splicing factor U2AF 26 kDa subunit OS=Homo sapiens GN=U2AF1L4 PE=1 SV=2 - [U2AF4_HUMAN]	25	1	5	18	220	25.7272	7.15186	1.2216	1.33181	1.14656	1.23332	0.0492645
B1APR7	Eyes absent homolog OS=Homo sapiens GN=EYA3 PE=1 SV=1 - [B1APR7_HUMAN]	6.97	2	2	2	416	45.5208	5.84619	1.16868	1.33176	1.40383	1.30142	0.0493441
Q9C026	E3 ubiquitin-protein ligase TRIM9 OS=Homo sapiens GN=TRIM9 PE=1 SV=1 - [TRIM9_HUMAN]	21.41	13	13	21	710	79.126	6.84424	0.75664	0.764517	0.748862	0.756673	0.000344757
Q68DY8	Putative uncharacterized protein DKFZp686I11137 OS=Homo sapiens GN=DKFZp686I11137 PE=2 SV=1 - [Q68DY8_HUMAN]	1.5	1	1	1	667	73.2843	5.2876	0.776478	0.768752	0.783208	0.776146	0.000347905
B3KY04	cDNA FLJ46506 fis, clone THYMU3030752, highly similar to BTB/POZ domain-containing protein KCTD12 OS=Homo sapiens PE=2 SV=1 - [B3KY04_HUMAN]	35.69	9	9	21	325	35.7087	5.64307	0.687957	0.711449	0.699569	0.699658	0.00050948
D4Q8H0	Mitogen-activated protein kinase kinase kinase MLT OS=Homo sapiens GN=pk PE=1 SV=1 - [D4Q8H0_HUMAN]	20.66	2	8	13	455	51.5491	5.21143	0.768883	0.786717	0.770156	0.775252	0.000652618
Q86TA1	MOB kinase activator 3B OS=Homo sapiens GN=MOB3B PE=1 SV=2 - [MOB3B_HUMAN]	4.63	1	1	1	216	25.4468	8.42627	0.727048	0.705169	0.726695	0.719637	0.000665276
Q8N9B5	Junction-mediating and -regulatory protein OS=Homo sapiens GN=JMY PE=1 SV=2 - [JMY_HUMAN]	1.42	1	1	1	988	111.376	6.17627	0.784783	0.798511	0.804641	0.795978	0.000826904
B1AKN7	Nuclear factor 1 OS=Homo sapiens GN=NFIA PE=1 SV=1 - [B1AKN7_HUMAN]	18.88	4	7	18	466	51.4188	7.76709	0.795661	0.784252	0.770466	0.78346	0.00112956
Q16181	Septin-7 OS=Homo sapiens GN=SEPT7 PE=1 SV=2 - [SEPT7_HUMAN]	49.89	1	23	95	437	50.648	8.63135	0.719462	0.691202	0.72394	0.711535	0.00125968
B4DG74	cDNA FLJ57105, highly similar to Adenylate cyclase type 6 (EC 4.6.1.1) OS=Homo sapiens PE=2 SV=1 - [B4DG74_HUMAN]	2.99	1	1	1	301	32.8629	5.80811	0.82286	0.839182	0.814292	0.825445	0.00174447
Q9HCQ4	Meis1 protein (Fragment) OS=Homo sapiens GN=meis1 PE=4 SV=1 - [Q9HCQ4_HUMAN]	28.79	2	2	4	66	7.57076	5.36377	0.770159	0.752897	0.734034	0.752363	0.00176987
Q4G0E1	GALNT10 protein (Fragment) OS=Homo sapiens GN=GALNT10 PE=2 SV=1 - [Q4G0E1_HUMAN]	3.55	1	1	1	310	35.7286	8.41162	0.80091	0.771655	0.794729	0.789098	0.0017769
H0YC29	Zinc finger transcription factor Trps1 (Fragment) OS=Homo sapiens GN=TRPS1 PE=1 SV=2 - [H0YC29_HUMAN]	1.16	1	1	1	691	75.791	6.02393	0.797015	0.769684	0.796236	0.787645	0.00178476
Q96KK5	Histone H2A type 1-H OS=Homo sapiens GN=HIST1H2AH PE=1 SV=3 - [H2A1H_HUMAN]	41.41	3	6	77	128	13.8978	10.8872	0.829702	0.807727	0.831989	0.823139	0.00190701
A0A0A0MS58	Leucine rich repeat containing 20, isoform CRA_e OS=Homo sapiens GN=LRRC20 PE=1 SV=1 - [A0A0A0MS58_HUMAN]	6.96	1	1	2	115	12.9418	5.18604	0.734559	0.73546	0.697981	0.722666	0.00197574
Q9BVR0	Putative HERC2-like protein 3 OS=Homo sapiens GN=HERC2P3 PE=5 SV=2 - [HRC23_HUMAN]	0.78	1	1	1	1158	128.86	6.88818	0.766857	0.786209	0.749689	0.767585	0.00205359
H7BZB9	Microtubule-associated protein 2 (Fragment) OS=Homo sapiens GN=MAP2 PE=1 SV=1 - [H7BZB9_HUMAN]	25	3	4	13	208	21.8282	6.58057	0.754072	0.779174	0.740737	0.757994	0.00216078
A0A0A0MS07	Ig gamma-1 chain C region (Fragment) OS=Homo sapiens GN=IGHG1 PE=1 SV=1 - [A0A0A0MS07_HUMAN]	7.46	2	2	2	295	31.963	8.03076	0.737439	0.773563	0.738242	0.749748	0.00225723
Q9UJT2	Testis-specific serine kinase substrate OS=Homo sapiens GN=TSKS PE=1 SV=3 - [TSKS_HUMAN]	1.52	1	1	1	592	65.0098	5.97314	0.836691	0.829453	0.808479	0.824874	0.00232544
Q9Y2S6	Translation machinery-associated protein 7 OS=Homo sapiens GN=TMA7 PE=1 SV=1 - [TMA7_HUMAN]	29.69	3	3	9	64	7.06193	9.99365	0.81883	0.822487	0.793452	0.811589	0.00233999
A8K8X5	cDNA FLJ76447, highly similar to Homo sapiens cell division cycle associated 7-like (CDCA7L), mRNA OS=Homo sapiens PE=2 SV=1 - [A8K8X5_HUMAN]	4.41	2	2	3	454	52.1615	5.74463	0.751986	0.738678	0.779996	0.756887	0.00249927
Q92522	Histone H1x OS=Homo sapiens GN=H1FX PE=1 SV=1 - [H1X_HUMAN]	55.87	14	14	53	213	22.4735	10.7554	0.759101	0.713431	0.740075	0.737536	0.00253675
B4DJX3	cDNA FLJ58069 OS=Homo sapiens PE=2 SV=1 - [B4DJX3_HUMAN]	4.88	1	1	1	164	18.3651	9.43701	0.755229	0.739624	0.784131	0.759661	0.0029298
B4DMI5	cDNA FLJ56027, highly similar to Glutamate-rich protein 1 OS=Homo sapiens PE=2 SV=1 - [B4DMI5_HUMAN]	2.61	1	1	1	422	46.4394	4.7417	0.424595	0.510584	0.510147	0.481775	0.00302989
A8K724	cDNA FLJ76899, highly similar to Homo sapiens p21(CDKN1A)-activated kinase 4 (PAK4), mRNA OS=Homo sapiens PE=2 SV=1 - [A8K724_HUMAN]	2.37	1	1	1	591	63.9262	9.78857	0.778653	0.731708	0.751147	0.753836	0.00304653
P53794	Sodium/myo-inositol cotransporter OS=Homo sapiens GN=SLC5A3 PE=1 SV=2 - [SC5A3_HUMAN]	3.62	2	2	2	718	79.6413	7.26904	0.80039	0.835625	0.820619	0.818878	0.0031619
Q6NSJ0	Uncharacterized family 31 glucosidase KIAA1161 OS=Homo sapiens GN=KIAA1161 PE=1 SV=2 - [K1161_HUMAN]	6.44	5	5	7	714	81.0353	8.39697	0.798294	0.835293	0.816653	0.816747	0.00337997
H3BLV5	Neuronal migration protein doublecortin OS=Homo sapiens GN=DCX PE=1 SV=2 - [H3BLV5_HUMAN]	49.44	14	17	64	360	40.0192	9.39307	0.800247	0.756277	0.767598	0.774708	0.0034057
B3KTH9	cDNA FLJ38275 fis, clone FCBBF3003902, highly similar to GAS2-like protein 3 OS=Homo sapiens PE=2 SV=1 - [B3KTH9_HUMAN]	2.71	2	2	3	590	63.5503	9.90576	0.757869	0.751613	0.795206	0.768229	0.00342975
Q5SZK8	FRAS1-related extracellular matrix protein 2 OS=Homo sapiens GN=FREM2 PE=1 SV=2 - [FREM2_HUMAN]	4.83	13	13	16	3169	350.937	5.03369	0.821934	0.841878	0.805971	0.823261	0.00343594
B2R4X4	cDNA, FLJ92255, highly similar to Homo sapiens ring finger protein 7 (RNF7), mRNA OS=Homo sapiens PE=2 SV=1 - [B2R4X4_HUMAN]	10.62	1	1	2	113	12.7326	5.21143	0.742264	0.77571	0.789345	0.769106	0.00364938
P17900	Ganglioside GM2 activator OS=Homo sapiens GN=GM2A PE=1 SV=4 - [SAP3_HUMAN]	32.12	6	6	13	193	20.8247	5.31299	0.848532	0.813368	0.822489	0.82813	0.00373664
Q5JQZ9	Cyclin-dependent kinase 19 (Fragment) OS=Homo sapiens GN=CDK19 PE=1 SV=1 - [Q5JQZ9_HUMAN]	3.98	1	1	1	251	29.3805	9.26123	0.758938	0.805301	0.770093	0.77811	0.00394114
P32929	Cystathionine gamma-lyase OS=Homo sapiens GN=CTH PE=1 SV=3 - [CGL_HUMAN]	45.19	14	14	43	405	44.4795	6.69775	0.805486	0.794605	0.760207	0.786766	0.00407037
A0A024QZK4	Phytanoyl-CoA 2-hydroxylase interacting protein-like, isoform CRA_b OS=Homo sapiens GN=PHYHIPL PE=4 SV=1 - [A0A024QZK4_HUMAN]	11.7	5	5	8	376	42.473	6.41748	0.76452	0.777888	0.725309	0.755906	0.00415187
A0A087X2I2	Glutathione peroxidase OS=Homo sapiens GN=GPX4 PE=1 SV=1 - [A0A087X2I2_HUMAN]	22.45	4	4	5	196	22.01	8.36768	0.809916	0.832705	0.847853	0.830158	0.00418746
B4DI77	cDNA FLJ58176, highly similar to Transcription factor SOX-9 OS=Homo sapiens PE=2 SV=1 - [B4DI77_HUMAN]	3.37	2	2	2	445	49.2899	6.66846	0.786945	0.75868	0.732142	0.759256	0.00429198
P58005	Sestrin-3 OS=Homo sapiens GN=SESN3 PE=1 SV=2 - [SESN3_HUMAN]	2.85	1	1	1	492	57.2544	6.25244	0.440797	0.481956	0.556157	0.49297	0.00440258
P11137	Microtubule-associated protein 2 OS=Homo sapiens GN=MAP2 PE=1 SV=4 - [MTAP2_HUMAN]	40.72	1	63	175	1827	199.404	4.90674	0.764532	0.716955	0.703234	0.72824	0.00463847
Q8N568	Serine/threonine-protein kinase DCLK2 OS=Homo sapiens GN=DCLK2 PE=1 SV=4 - [DCLK2_HUMAN]	49.74	27	29	94	766	83.5535	8.33838	0.808537	0.825466	0.779651	0.804551	0.00465038
Q9H3M7	Thioredoxin-interacting protein OS=Homo sapiens GN=TXNIP PE=1 SV=1 - [TXNIP_HUMAN]	2.05	1	1	2	391	43.6331	7.50342	0.668224	0.732407	0.668616	0.689749	0.00469307
Q15796	Mothers against decapentaplegic homolog 2 OS=Homo sapiens GN=SMAD2 PE=1 SV=1 - [SMAD2_HUMAN]	15.85	4	7	13	467	52.2728	6.58057	0.823209	0.776405	0.788102	0.795905	0.00471431
A0A0G2JPD5	Microtubule-associated protein OS=Homo sapiens GN=MAPT PE=1 SV=1 - [A0A0G2JPD5_HUMAN]	19.66	1	13	32	758	78.8538	6.7417	0.788068	0.814591	0.832767	0.811809	0.00472235
C9JR52	Pleiotrophin OS=Homo sapiens GN=PTN PE=1 SV=1 - [C9JR52_HUMAN]	40.36	6	6	18	166	18.8646	9.71533	0.653604	0.604169	0.559316	0.605696	0.00473506
A0A0D9SF30	Neural cell adhesion molecule 1 (Fragment) OS=Homo sapiens GN=NCAM1 PE=1 SV=1 - [A0A0D9SF30_HUMAN]	10.68	2	5	12	468	47.0983	4.67822	0.808502	0.848826	0.834784	0.830704	0.0048375
P40763	Signal transducer and activator of transcription 3 OS=Homo sapiens GN=STAT3 PE=1 SV=2 - [STAT3_HUMAN]	17.66	11	11	27	770	88.0114	6.30322	0.79048	0.833559	0.822722	0.815587	0.00488557
Q96D71	RalBP1-associated Eps domain-containing protein 1 OS=Homo sapiens GN=REPS1 PE=1 SV=3 - [REPS1_HUMAN]	12.06	9	9	17	796	86.6093	5.69385	0.794792	0.839628	0.819711	0.818044	0.00504238
P16455	Methylated-DNA--protein-cysteine methyltransferase OS=Homo sapiens GN=MGMT PE=1 SV=1 - [MGMT_HUMAN]	14.98	2	2	3	207	21.6322	8.104	0.764928	0.697017	0.728299	0.730081	0.0052444
Q53TD9	Putative uncharacterized protein ZFHX1B (Fragment) OS=Homo sapiens GN=ZFHX1B PE=4 SV=1 - [Q53TD9_HUMAN]	10.75	8	10	12	1079	121.335	6.81494	0.812277	0.854549	0.830335	0.832387	0.00529563
P16402	Histone H1.3 OS=Homo sapiens GN=HIST1H1D PE=1 SV=2 - [H13_HUMAN]	54.75	8	17	224	221	22.3363	11.019	0.830907	0.806491	0.781685	0.806361	0.00534139
Q92567	Protein FAM168A OS=Homo sapiens GN=FAM168A PE=1 SV=2 - [F168A_HUMAN]	7.38	2	2	4	244	26.1675	8.98291	0.818633	0.795996	0.765928	0.793519	0.00542106
Q52LD8	Raftlin-2 OS=Homo sapiens GN=RFTN2 PE=2 SV=3 - [RFTN2_HUMAN]	8.58	4	4	5	501	55.8868	5.8335	0.788958	0.736519	0.788003	0.77116	0.0056814
Q14894	Ketimine reductase mu-crystallin OS=Homo sapiens GN=CRYM PE=1 SV=1 - [CRYM_HUMAN]	42.68	10	10	23	314	33.7544	5.13525	0.75507	0.752336	0.805819	0.771075	0.00572081
O76038	Secretagogin OS=Homo sapiens GN=SCGN PE=2 SV=2 - [SEGN_HUMAN]	48.91	12	12	23	276	32.0191	5.41455	0.759142	0.809994	0.803037	0.790724	0.00573602
F8VQX6	Methyltransferase-like protein 7A (Fragment) OS=Homo sapiens GN=METTL7A PE=1 SV=1 - [F8VQX6_HUMAN]	30	4	4	13	180	20.6486	8.104	0.774807	0.775291	0.718899	0.756332	0.00584868
Q3KRA6	UPF0538 protein C2orf76 OS=Homo sapiens GN=C2orf76 PE=1 SV=3 - [CB076_HUMAN]	5.56	1	1	1	126	14.5996	6.93213	0.817987	0.769916	0.813776	0.80056	0.00588658
B4DL92	cDNA FLJ53056, highly similar to Oligopeptide transporter, kidney isoform OS=Homo sapiens PE=2 SV=1 - [B4DL92_HUMAN]	2.14	1	1	2	420	46.949	7.03467	0.699792	0.735481	0.654662	0.696645	0.00588925
Q9UJQ1	Lysosome-associated membrane glycoprotein 5 OS=Homo sapiens GN=LAMP5 PE=1 SV=1 - [LAMP5_HUMAN]	6.07	2	2	5	280	31.4519	6.45557	0.854932	0.812234	0.814936	0.827367	0.00633349
P48539	Purkinje cell protein 4 OS=Homo sapiens GN=PCP4 PE=1 SV=3 - [PCP4_HUMAN]	30.65	2	2	2	62	6.7873	6.7124	0.6054	0.668551	0.558143	0.610698	0.00668138
O15540	Fatty acid-binding protein, brain OS=Homo sapiens GN=FABP7 PE=1 SV=3 - [FABP7_HUMAN]	65.91	9	10	85	132	14.8795	5.59229	0.838003	0.816105	0.783799	0.812636	0.00698625
P16403	Histone H1.2 OS=Homo sapiens GN=HIST1H1C PE=1 SV=2 - [H12_HUMAN]	53.52	6	16	266	213	21.3517	10.9312	0.793219	0.724336	0.767314	0.761623	0.00702631
B4DI81	Gap junction protein OS=Homo sapiens PE=2 SV=1 - [B4DI81_HUMAN]	16.9	5	5	12	361	40.4855	8.66064	0.827482	0.77279	0.814502	0.804925	0.00707689
Q96KG7	Multiple epidermal growth factor-like domains protein 10 OS=Homo sapiens GN=MEGF10 PE=1 SV=1 - [MEG10_HUMAN]	1.58	2	2	2	1140	122.121	6.87354	0.714513	0.688433	0.621834	0.674927	0.00712822
Q9UKW4	Guanine nucleotide exchange factor VAV3 OS=Homo sapiens GN=VAV3 PE=1 SV=1 - [VAV3_HUMAN]	5.31	4	5	5	847	97.7135	7.04932	0.821305	0.841274	0.787893	0.816824	0.00714933
A0A087WVE2	Ficolin-1 OS=Homo sapiens GN=FCN1 PE=1 SV=1 - [A0A087WVE2_HUMAN]	1.67	1	1	1	360	39.1566	8.45557	0.829758	0.772	0.812355	0.804704	0.00758522
Q9H0Q0	Protein FAM49A OS=Homo sapiens GN=FAM49A PE=2 SV=1 - [FA49A_HUMAN]	15.48	3	4	5	323	37.2887	6.01123	0.84125	0.790156	0.831689	0.821032	0.00759148
A0A024R3H2	Sortilin-related receptor, L(DLR class) A repeats-containing, isoform CRA_b OS=Homo sapiens GN=SORL1 PE=4 SV=1 - [A0A024R3H2_HUMAN]	9.53	19	19	24	2214	248.282	5.52881	0.780745	0.721944	0.699814	0.734168	0.00815174
P55263	Adenosine kinase OS=Homo sapiens GN=ADK PE=1 SV=2 - [ADK_HUMAN]	53.59	17	17	81	362	40.5197	6.69775	0.830877	0.850051	0.795716	0.825548	0.00821486
B4DIJ5	cDNA FLJ58530, highly similar to Myosin-10 OS=Homo sapiens PE=2 SV=1 - [B4DIJ5_HUMAN]	2.13	1	2	2	937	107.756	7.1665	0.850451	0.795141	0.828168	0.824587	0.00828533
Q03013	Glutathione S-transferase Mu 4 OS=Homo sapiens GN=GSTM4 PE=1 SV=3 - [GSTM4_HUMAN]	23.85	2	5	9	218	25.5448	5.89697	0.816448	0.851335	0.794554	0.820779	0.00840347
C9J712	Profilin OS=Homo sapiens GN=PFN2 PE=1 SV=1 - [C9J712_HUMAN]	58.24	1	5	21	91	9.79195	9.36377	0.818843	0.839544	0.780245	0.812877	0.00851303
A7E2X1	PPM1E protein OS=Homo sapiens GN=PPM1E PE=2 SV=1 - [A7E2X1_HUMAN]	0.92	1	1	1	757	84.125	4.99561	0.764235	0.781385	0.704753	0.750124	0.00852475
C9J0J7	Profilin OS=Homo sapiens GN=PFN2 PE=1 SV=1 - [C9J0J7_HUMAN]	58.24	1	5	22	91	9.83408	9.17334	0.819358	0.836257	0.776587	0.810734	0.00868763
O75368	SH3 domain-binding glutamic acid-rich-like protein OS=Homo sapiens GN=SH3BGRL PE=1 SV=1 - [SH3L1_HUMAN]	85.09	9	9	35	114	12.7664	5.24951	0.806651	0.848336	0.789869	0.814952	0.0087071
H0YA55	Serum albumin (Fragment) OS=Homo sapiens GN=ALB PE=1 SV=1 - [H0YA55_HUMAN]	12.33	7	7	74	454	51.5358	6.94678	0.820222	0.772035	0.750558	0.780938	0.00872482
A0A024R3Z1	Microtubule-associated protein OS=Homo sapiens GN=MAP2 PE=4 SV=1 - [A0A024R3Z1_HUMAN]	40.26	1	63	171	1858	202.742	4.94482	0.816096	0.768522	0.743131	0.775916	0.00898513
A0A1B0GW37	Nuclear factor 1 B-type OS=Homo sapiens GN=NFIB PE=1 SV=1 - [A0A1B0GW37_HUMAN]	17.27	4	6	11	411	46.3755	8.95361	0.781942	0.838095	0.830094	0.81671	0.00903078
Q6FHS1	CTSF protein (Fragment) OS=Homo sapiens GN=CTSF PE=2 SV=1 - [Q6FHS1_HUMAN]	21.01	6	6	12	338	37.8147	7.32764	0.851502	0.799999	0.796354	0.815952	0.00923088
A0A1B0GVU9	Glutamine--tRNA ligase (Fragment) OS=Homo sapiens GN=QARS PE=1 SV=1 - [A0A1B0GVU9_HUMAN]	31.39	1	21	45	736	83.7296	7.44482	0.661185	0.749594	0.656342	0.68904	0.00936712
E9PNI5	Sorting nexin-15 OS=Homo sapiens GN=SNX15 PE=1 SV=1 - [E9PNI5_HUMAN]	7.02	1	1	1	114	12.6404	9.77393	0.763481	0.804981	0.830709	0.799724	0.00942717
Q9UN36	Protein NDRG2 OS=Homo sapiens GN=NDRG2 PE=1 SV=2 - [NDRG2_HUMAN]	19.41	5	5	7	371	40.7722	5.21143	0.78737	0.849194	0.804319	0.813628	0.00965192
Q3SYF1	Sorting nexin 12 OS=Homo sapiens GN=SNX12 PE=2 SV=1 - [Q3SYF1_HUMAN]	21.6	2	4	8	162	18.8727	8.44092	0.845327	0.807398	0.780801	0.811175	0.00968856
Q9ULU4	Protein kinase C-binding protein 1 OS=Homo sapiens GN=ZMYND8 PE=1 SV=2 - [PKCB1_HUMAN]	11.3	1	13	15	1186	131.61	7.1958	0.777627	0.694937	0.695133	0.722566	0.00970422
Q53FA7	Quinone oxidoreductase PIG3 OS=Homo sapiens GN=TP53I3 PE=1 SV=2 - [QORX_HUMAN]	20.48	6	6	26	332	35.5136	7.1665	0.829804	0.821274	0.767839	0.806306	0.00987341
B2R4C9	cDNA, FLJ92044, highly similar to Homo sapiens death-associated protein (DAP), mRNA OS=Homo sapiens PE=2 SV=1 - [B2R4C9_HUMAN]	23.53	3	3	8	102	11.1767	9.5249	0.810677	0.863224	0.8113	0.828401	0.0101404
Q9BVA1	Tubulin beta-2B chain OS=Homo sapiens GN=TUBB2B PE=1 SV=1 - [TBB2B_HUMAN]	61.35	1	20	593	445	49.9209	4.89404	0.826763	0.81809	0.761056	0.80197	0.010658
P55316	Forkhead box protein G1 OS=Homo sapiens GN=FOXG1 PE=1 SV=2 - [FOXG1_HUMAN]	5.73	3	3	3	489	52.3197	8.86572	0.738701	0.81342	0.740408	0.764176	0.01073
A0A0G2JN42	Mucin-6 OS=Homo sapiens GN=MUC6 PE=1 SV=1 - [A0A0G2JN42_HUMAN]	0.53	1	1	2	2439	256.871	7.38623	0.651621	0.494835	0.555939	0.567465	0.0109446
P07311	Acylphosphatase-1 OS=Homo sapiens GN=ACYP1 PE=1 SV=2 - [ACYP1_HUMAN]	29.29	3	3	5	99	11.2539	9.30518	0.763447	0.775689	0.836209	0.791782	0.0114691
Q14019	Coactosin-like protein OS=Homo sapiens GN=COTL1 PE=1 SV=3 - [COTL1_HUMAN]	58.45	8	8	41	142	15.935	5.66846	0.81807	0.857939	0.791259	0.822422	0.0116917
A0A0A6YYG5	Protein STON1-GTF2A1L OS=Homo sapiens GN=STON1-GTF2A1L PE=4 SV=1 - [A0A0A6YYG5_HUMAN]	2.64	2	3	4	1135	127.245	5.31299	0.817463	0.824817	0.755552	0.799278	0.0117647
Q8NAW0	cDNA FLJ34684 fis, clone LIVER2005527, highly similar to SELENIDE,WATER DIKINASE 2 OS=Homo sapiens PE=2 SV=1 - [Q8NAW0_HUMAN]	3.51	1	2	2	399	41.941	5.22412	0.783387	0.848907	0.831565	0.821286	0.0118151
P17480	Nucleolar transcription factor 1 OS=Homo sapiens GN=UBTF PE=1 SV=1 - [UBF1_HUMAN]	28.53	1	20	38	764	89.3502	5.80811	0.799554	0.8216	0.743316	0.788157	0.0118881
A0A024RA19	Microtubule-associated protein OS=Homo sapiens GN=MAPT PE=4 SV=1 - [A0A024RA19_HUMAN]	38.06	1	12	30	381	39.696	8.6167	0.790672	0.730445	0.691365	0.737494	0.011891
P49916	DNA ligase 3 OS=Homo sapiens GN=LIG3 PE=1 SV=2 - [DNLI3_HUMAN]	15.66	2	14	21	1009	112.835	9.01221	0.869356	0.820002	0.809435	0.832931	0.0119975
B2R829	cDNA, FLJ93711, highly similar to Homo sapiens myeloid cell nuclear differentiation antigen (MNDA), mRNA OS=Homo sapiens PE=2 SV=1 - [B2R829_HUMAN]	3.19	1	2	2	407	45.8212	9.75928	0.816931	0.816627	0.748353	0.79397	0.0120351
Q9P021	Cysteine-rich PDZ-binding protein OS=Homo sapiens GN=CRIPT PE=1 SV=1 - [CRIPT_HUMAN]	18.81	2	2	4	101	11.2086	9.46631	0.847079	0.804515	0.773661	0.808418	0.0121182
Q13885	Tubulin beta-2A chain OS=Homo sapiens GN=TUBB2A PE=1 SV=1 - [TBB2A_HUMAN]	61.35	1	20	589	445	49.875	4.89404	0.828511	0.814199	0.755115	0.799275	0.0122933
O95059	Ribonuclease P protein subunit p14 OS=Homo sapiens GN=RPP14 PE=1 SV=3 - [RPP14_HUMAN]	6.45	1	1	1	124	13.6842	7.75244	0.835715	0.813141	0.760694	0.803184	0.0125089
H0YMB3	GMP reductase OS=Homo sapiens GN=GMPR2 PE=1 SV=1 - [H0YMB3_HUMAN]	35.56	8	10	21	315	33.9	6.91748	0.8697	0.806816	0.819288	0.831934	0.0128309
G3V2M2	Zinc finger FYVE domain-containing protein 21 OS=Homo sapiens GN=ZFYVE21 PE=1 SV=1 - [G3V2M2_HUMAN]	6.45	1	1	1	93	10.4584	10.77	0.845897	0.76701	0.796647	0.803184	0.01339
H0Y5D9	Roquin-2 (Fragment) OS=Homo sapiens GN=RC3H2 PE=1 SV=1 - [H0Y5D9_HUMAN]	5.32	1	1	1	188	21.2245	5.10986	0.816952	0.834663	0.757712	0.803109	0.0136788
O75944	Aconitase (Fragment) OS=Homo sapiens GN=ACON PE=2 SV=1 - [O75944_HUMAN]	27.5	1	15	66	600	65.3065	7.84033	0.786359	0.696906	0.781336	0.754867	0.0137241
B5MCX3	Septin-2 OS=Homo sapiens GN=SEPT2 PE=1 SV=1 - [B5MCX3_HUMAN]	66.04	1	18	72	321	36.9169	6.17627	0.807442	0.814978	0.735313	0.785911	0.0137776
A0A087WZ32	Pleckstrin homology domain-containing family A member 2 OS=Homo sapiens GN=PLEKHA2 PE=1 SV=1 - [A0A087WZ32_HUMAN]	10.13	3	3	3	375	41.1841	9.01221	0.757393	0.770062	0.668502	0.731985	0.0139167
Q6ZUT9	DENN domain-containing protein 5B OS=Homo sapiens GN=DENND5B PE=1 SV=2 - [DEN5B_HUMAN]	1.65	1	3	3	1274	144.927	6.72705	0.788692	0.81687	0.72633	0.777298	0.0141233
B3KU55	cDNA FLJ39219 fis, clone OCBBF2006849, weakly similar to Transmembrane protein 131 OS=Homo sapiens PE=2 SV=1 - [B3KU55_HUMAN]	1.68	1	1	1	895	99.4633	6.94678	0.867176	0.795553	0.830739	0.831156	0.0146675
O00418	Eukaryotic elongation factor 2 kinase OS=Homo sapiens GN=EEF2K PE=1 SV=2 - [EF2K_HUMAN]	3.31	3	3	3	725	82.0925	5.32568	0.815784	0.787446	0.720102	0.774444	0.0154606
P61073	C-X-C chemokine receptor type 4 OS=Homo sapiens GN=CXCR4 PE=1 SV=1 - [CXCR4_HUMAN]	8.81	3	3	3	352	39.7197	8.20654	0.800581	0.867632	0.7982	0.822137	0.0159797
Q92484	Acid sphingomyelinase-like phosphodiesterase 3a OS=Homo sapiens GN=SMPDL3A PE=1 SV=2 - [ASM3A_HUMAN]	1.55	1	1	1	453	51.2277	6.32861	0.857311	0.774323	0.812831	0.814822	0.0163556
H0Y5S0	Transducin-like enhancer protein 4 (Fragment) OS=Homo sapiens GN=TLE4 PE=1 SV=1 - [H0Y5S0_HUMAN]	7.11	1	1	3	211	21.9991	9.62744	0.835397	0.767889	0.739108	0.780798	0.0165281
Q8N794	CDNA FLJ25893 fis, clone CBR03492 OS=Homo sapiens PE=2 SV=1 - [Q8N794_HUMAN]	8.73	1	1	2	126	14.2366	10.4478	0.809105	0.724125	0.695362	0.742864	0.0171805
O60814	Histone H2B type 1-K OS=Homo sapiens GN=HIST1H2BK PE=1 SV=3 - [H2B1K_HUMAN]	67.46	1	11	377	126	13.8816	10.3159	0.638489	0.523422	0.418237	0.526716	0.0175846
P04732	Metallothionein-1E OS=Homo sapiens GN=MT1E PE=1 SV=1 - [MT1E_HUMAN]	32.79	1	2	6	61	6.0092	7.95752	0.815057	0.765173	0.70299	0.761074	0.0179141
Q96FJ2	Dynein light chain 2, cytoplasmic OS=Homo sapiens GN=DYNLL2 PE=1 SV=1 - [DYL2_HUMAN]	57.3	2	4	8	89	10.3431	7.37158	0.810602	0.862614	0.776324	0.816513	0.0181815
B7Z3P8	cDNA FLJ53434, highly similar to Neuroligin-3 OS=Homo sapiens PE=2 SV=1 - [B7Z3P8_HUMAN]	9.99	4	6	11	691	76.8612	5.79541	0.853944	0.780966	0.762993	0.799301	0.018664
Q6PJU3	TCF3 protein (Fragment) OS=Homo sapiens GN=TCF3 PE=2 SV=1 - [Q6PJU3_HUMAN]	4.4	2	2	3	591	61.0259	6.59521	0.850311	0.764723	0.759623	0.791552	0.0193391
Q96DG6	Carboxymethylenebutenolidase homolog OS=Homo sapiens GN=CMBL PE=1 SV=1 - [CMBL_HUMAN]	40.41	10	10	17	245	28.0302	7.18115	0.826313	0.874537	0.79127	0.830706	0.0197284
B4DYX2	cDNA FLJ51404, highly similar to Netrin receptor DCC OS=Homo sapiens PE=2 SV=1 - [B4DYX2_HUMAN]	3.9	3	4	7	897	98.9961	5.97314	0.809656	0.698137	0.79155	0.766447	0.0211942
E7ESU0	Ubiquitin carboxyl-terminal hydrolase 19 (Fragment) OS=Homo sapiens GN=USP19 PE=1 SV=2 - [E7ESU0_HUMAN]	1.53	2	2	2	1180	130.941	6.12549	0.855605	0.775767	0.756767	0.796046	0.0213392
R9WQY1	Fragile X mental retardation 1 OS=Homo sapiens GN=FMR1 PE=2 SV=1 - [R9WQY1_HUMAN]	20.49	1	12	19	566	63.9424	8.39697	0.735915	0.82677	0.83173	0.798138	0.0229866
Q9NQY2	Transcription factor 12 (Fragment) OS=Homo sapiens GN=TCF12 PE=4 SV=1 - [Q9NQY2_HUMAN]	13.04	1	1	2	69	7.21455	7.04932	0.72294	0.838311	0.739119	0.76679	0.0230893
Q9HAJ7	Histone deacetylase complex subunit SAP30L OS=Homo sapiens GN=SAP30L PE=1 SV=1 - [SP30L_HUMAN]	4.92	1	1	2	183	20.8636	9.36377	0.864026	0.753595	0.787905	0.801842	0.0260618
C9JII4	GC-rich sequence DNA-binding factor 2 (Fragment) OS=Homo sapiens GN=GCFC2 PE=1 SV=1 - [C9JII4_HUMAN]	4.86	1	1	1	185	20.1197	5.19873	0.862448	0.845055	0.763598	0.8237	0.0285913
B4E380	Histone H3 OS=Homo sapiens PE=2 SV=1 - [B4E380_HUMAN]	34.51	2	6	59	113	12.9103	11.9272	0.862754	0.741921	0.790439	0.798372	0.029003
A0A087X1U1	Arf-GAP with GTPase, ANK repeat and PH domain-containing protein 1 OS=Homo sapiens GN=AGAP1 PE=1 SV=1 - [A0A087X1U1_HUMAN]	4.8	1	3	3	750	82.6377	8.36768	0.833881	0.728002	0.83306	0.798314	0.0290675
I3L3S5	Trinucleotide repeat-containing gene 6A protein (Fragment) OS=Homo sapiens GN=TNRC6A PE=1 SV=1 - [I3L3S5_HUMAN]	20	1	1	1	40	4.25004	8.73389	0.853545	0.746787	0.724607	0.77498	0.0298903
J3KPP0	39S ribosomal protein L42, mitochondrial OS=Homo sapiens GN=MRPL42 PE=1 SV=1 - [J3KPP0_HUMAN]	5.04	1	1	1	139	16.1941	8.104	0.838711	0.727044	0.690554	0.752103	0.0308334
J3QRC1	STE20-related kinase adapter protein alpha (Fragment) OS=Homo sapiens GN=STRADA PE=1 SV=1 - [J3QRC1_HUMAN]	22	1	1	1	50	5.56978	5.10986	0.835168	0.843818	0.733597	0.804194	0.0311433
P60880	Synaptosomal-associated protein 25 OS=Homo sapiens GN=SNAP25 PE=1 SV=1 - [SNP25_HUMAN]	14.56	2	2	2	206	23.3002	4.76709	0.619795	0.708584	0.801507	0.709962	0.0311926
Q9NZU0	Leucine-rich repeat transmembrane protein FLRT3 OS=Homo sapiens GN=FLRT3 PE=1 SV=1 - [FLRT3_HUMAN]	8.32	5	5	5	649	72.9575	7.63525	0.798776	0.775943	0.884646	0.819788	0.0321041
B4DNV8	cDNA FLJ51258, highly similar to nucleoside diphosphate-linked moietyX motif 17, mitochondrial (EC 3.6.1.-) OS=Homo sapiens PE=2 SV=1 - [B4DNV8_HUMAN]	8.47	1	1	1	177	19.2762	8.96826	0.83459	0.880464	0.770427	0.828494	0.0329189
D3DPF9	Titin, isoform CRA_b OS=Homo sapiens GN=TTN PE=4 SV=1 - [D3DPF9_HUMAN]	0.04	1	1	1	26926	2991.19	6.7417	0.756902	0.876768	0.76794	0.800537	0.0348593
A0A0A0MTD3	L-dopachrome tautomerase (Fragment) OS=Homo sapiens GN=DCT PE=1 SV=1 - [A0A0A0MTD3_HUMAN]	3.43	1	1	1	233	26.3688	6.32861	0.856758	0.73225	0.715505	0.768171	0.0350106
Q13380	RNA binding motif (Fragment) OS=Homo sapiens GN=RBM PE=4 SV=1 - [Q13380_HUMAN]	20	1	1	1	35	4.01432	9.70068	0.820895	0.853851	0.724418	0.799721	0.0356034
Q4G0X9	Coiled-coil domain-containing protein 40 OS=Homo sapiens GN=CCDC40 PE=2 SV=2 - [CCD40_HUMAN]	0.96	1	1	1	1142	130.033	5.2876	0.76321	0.808014	0.636869	0.736031	0.0356762
Q92686	Neurogranin OS=Homo sapiens GN=NRGN PE=1 SV=1 - [NEUG_HUMAN]	19.23	2	2	2	78	7.61366	7.86963	0.8788	0.767749	0.845986	0.830845	0.0358906
A0A0C4DH60	Serine/threonine-protein kinase 33 (Fragment) OS=Homo sapiens GN=STK33 PE=1 SV=1 - [A0A0C4DH60_HUMAN]	5.91	1	1	1	203	22.5724	7.78174	0.888283	0.787225	0.773421	0.81631	0.0367245
B3KVW3	Lysophospholipase-like 1, isoform CRA_a OS=Homo sapiens GN=LYPLAL1 PE=2 SV=1 - [B3KVW3_HUMAN]	12.39	2	2	2	113	12.6434	7.10791	0.820563	0.873495	0.744788	0.812948	0.0376331
J3KRK0	Serine/threonine-protein kinase tousled-like 2 (Fragment) OS=Homo sapiens GN=TLK2 PE=1 SV=1 - [J3KRK0_HUMAN]	3.71	1	3	3	593	68.79	8.07471	0.886133	0.767158	0.777792	0.810361	0.0379047
B2R929	cDNA, FLJ94182, highly similar to Homo sapiens F-box protein 30 (FBXO30), mRNA OS=Homo sapiens PE=2 SV=1 - [B2R929_HUMAN]	2.31	1	1	1	390	43.4185	7.00537	0.786933	0.891855	0.778714	0.819167	0.0382531
H0YEP3	Probable aminopeptidase NPEPL1 (Fragment) OS=Homo sapiens GN=NPEPL1 PE=1 SV=1 - [H0YEP3_HUMAN]	5.56	1	1	1	180	19.3921	8.17725	0.854065	0.81285	0.71251	0.793141	0.038899
A0A087WVD4	Arsenite methyltransferase OS=Homo sapiens GN=AS3MT PE=1 SV=1 - [A0A087WVD4_HUMAN]	3.25	1	1	1	338	37.9454	6.32861	0.843528	0.686925	0.673661	0.734704	0.0397688
A0A024R856	HCG96198, isoform CRA_a OS=Homo sapiens GN=hCG_96198 PE=4 SV=1 - [A0A024R856_HUMAN]	0.78	1	2	3	2685	287.135	9.1001	0.562976	0.674337	0.803392	0.680235	0.0440938
B8ZZI9	Aftiphilin (Fragment) OS=Homo sapiens GN=AFTPH PE=1 SV=2 - [B8ZZI9_HUMAN]	1.35	1	1	1	592	64.2596	4.60205	0.857205	0.840914	0.723608	0.807242	0.0445016
Q562L9	Actin-like protein (Fragment) OS=Homo sapiens GN=ACT PE=4 SV=1 - [Q562L9_HUMAN]	59.22	1	4	97	103	11.5489	6.52197	0.882615	0.81843	0.74157	0.814205	0.0449336
H7C093	Docking protein 1 (Fragment) OS=Homo sapiens GN=DOK1 PE=1 SV=1 - [H7C093_HUMAN]	7.95	1	1	1	88	9.30059	7.91357	0.734026	0.872743	0.704817	0.770529	0.0473623
Q9H300	Presenilins-associated rhomboid-like protein, mitochondrial OS=Homo sapiens GN=PARL PE=1 SV=2 - [PARL_HUMAN]	4.75	2	2	3	379	42.1627	9.78857	0.904311	0.903676	0.905504	0.904497	3.1472e-05
Q15059	Bromodomain-containing protein 3 OS=Homo sapiens GN=BRD3 PE=1 SV=1 - [BRD3_HUMAN]	25.48	11	17	25	726	79.4921	9.36377	0.917364	0.916359	0.918043	0.917256	3.49465e-05
Q12926	ELAV-like protein 2 OS=Homo sapiens GN=ELAVL2 PE=1 SV=2 - [ELAV2_HUMAN]	28.41	4	9	16	359	39.4791	9.12939	0.839589	0.838628	0.83535	0.837856	6.26097e-05
Q16658	Fascin OS=Homo sapiens GN=FSCN1 PE=1 SV=3 - [FSCN1_HUMAN]	58.42	25	25	216	493	54.4961	7.23975	0.879219	0.87825	0.875538	0.877669	8.10688e-05
A0A024R5M9	Nuclear mitotic apparatus protein 1, isoform CRA_a OS=Homo sapiens GN=NUMA1 PE=4 SV=1 - [A0A024R5M9_HUMAN]	55.35	100	102	299	2101	236.372	5.79541	0.891628	0.888359	0.888573	0.88952	9.12778e-05
A0A024RDQ0	Heat shock 105kDa/110kDa protein 1, isoform CRA_a OS=Homo sapiens GN=HSPH1 PE=3 SV=1 - [A0A024RDQ0_HUMAN]	47.67	30	34	101	814	92.0574	5.5542	1.13341	1.12856	1.12896	1.13031	0.000142148
A0A024QZU5	Peroxisomal D3,D2-enoyl-CoA isomerase, isoform CRA_a OS=Homo sapiens GN=PECI PE=4 SV=1 - [A0A024QZU5_HUMAN]	29.95	8	8	21	364	40.1857	8.76318	1.17191	1.17123	1.16533	1.16949	0.000152111
Q1KMD3	Heterogeneous nuclear ribonucleoprotein U-like protein 2 OS=Homo sapiens GN=HNRNPUL2 PE=1 SV=1 - [HNRL2_HUMAN]	46.18	30	30	102	747	85.0522	4.90674	0.9614	0.960172	0.959715	0.960429	0.000161497
Q9Y4L1	Hypoxia up-regulated protein 1 OS=Homo sapiens GN=HYOU1 PE=1 SV=1 - [HYOU1_HUMAN]	38.94	34	34	141	999	111.266	5.22412	1.09799	1.09515	1.09388	1.09568	0.000161667
P22681	E3 ubiquitin-protein ligase CBL OS=Homo sapiens GN=CBL PE=1 SV=2 - [CBL_HUMAN]	12.25	9	9	11	906	99.5693	6.53662	1.02435	1.02331	1.02447	1.02404	0.000233472
P27824	Calnexin OS=Homo sapiens GN=CANX PE=1 SV=2 - [CALX_HUMAN]	37.16	26	26	160	592	67.5259	4.60205	1.11593	1.11259	1.10993	1.11282	0.000236233
I3L4W0	CTD nuclear envelope phosphatase 1 OS=Homo sapiens GN=CTDNEP1 PE=1 SV=1 - [I3L4W0_HUMAN]	13.43	1	1	1	67	7.74611	9.979	1.06621	1.07015	1.06739	1.06792	0.000295495
P07237	Protein disulfide-isomerase OS=Homo sapiens GN=P4HB PE=1 SV=3 - [PDIA1_HUMAN]	59.84	16	33	189	508	57.0807	4.86865	1.06754	1.06859	1.06468	1.06693	0.000304484
P14735	Insulin-degrading enzyme OS=Homo sapiens GN=IDE PE=1 SV=4 - [IDE_HUMAN]	18.65	19	19	37	1019	117.893	6.60986	1.08235	1.07751	1.08035	1.08007	0.000307462
Q9H008	Phospholysine phosphohistidine inorganic pyrophosphate phosphatase OS=Homo sapiens GN=LHPP PE=1 SV=2 - [LHPP_HUMAN]	10.74	3	3	4	270	29.1469	6.15088	0.835956	0.844056	0.844946	0.841652	0.000326052
P10909	Clusterin OS=Homo sapiens GN=CLU PE=1 SV=1 - [CLUS_HUMAN]	20.04	9	9	28	449	52.461	6.26514	0.970848	0.971452	0.969598	0.970632	0.000345322
P12814	Alpha-actinin-1 OS=Homo sapiens GN=ACTN1 PE=1 SV=2 - [ACTN1_HUMAN]	61.32	33	48	424	892	102.993	5.41455	1.12871	1.13116	1.12309	1.12765	0.000350144
B4DNL9	cDNA FLJ55853, highly similar to Protein FAM45A OS=Homo sapiens PE=2 SV=1 - [B4DNL9_HUMAN]	5.63	2	2	3	284	32.1046	6.68311	0.864991	0.861557	0.855596	0.860715	0.000388101
Q9Y6A4	Cilia- and flagella-associated protein 20 OS=Homo sapiens GN=CFAP20 PE=1 SV=1 - [CFA20_HUMAN]	20.73	4	4	12	193	22.76	9.75928	0.871916	0.878726	0.879612	0.876751	0.000388926
Q8N766	ER membrane protein complex subunit 1 OS=Homo sapiens GN=EMC1 PE=1 SV=1 - [EMC1_HUMAN]	18.53	15	15	33	993	111.689	7.66455	1.06765	1.06387	1.06808	1.06653	0.000403331
A8K8U1	cDNA FLJ77762, highly similar to Homo sapiens cullin-associated and neddylation-dissociated 1 (CAND1), mRNA OS=Homo sapiens PE=2 SV=1 - [A8K8U1_HUMAN]	38.54	41	43	129	1230	136.231	5.8335	0.928918	0.92738	0.923857	0.926719	0.000417658
Q9UBT2	SUMO-activating enzyme subunit 2 OS=Homo sapiens GN=UBA2 PE=1 SV=2 - [SAE2_HUMAN]	39.22	21	21	60	640	71.1792	5.2876	0.940597	0.936499	0.937123	0.938073	0.000423556
B4DM03	cDNA FLJ50574, highly similar to ATP-dependent RNA helicase DDX24 (EC 3.6.1.-) OS=Homo sapiens PE=2 SV=1 - [B4DM03_HUMAN]	14.15	10	10	18	763	85.4567	8.42627	1.04523	1.04829	1.0454	1.0463	0.000460725
P50148	Guanine nucleotide-binding protein G(q) subunit alpha OS=Homo sapiens GN=GNAQ PE=1 SV=4 - [GNAQ_HUMAN]	41.23	8	14	34	359	42.1153	5.68115	0.883593	0.874848	0.881052	0.879831	0.000466792
Q9NZD2	Glycolipid transfer protein OS=Homo sapiens GN=GLTP PE=1 SV=3 - [GLTP_HUMAN]	33.97	7	7	12	209	23.8344	7.38623	0.861945	0.871675	0.868566	0.867395	0.000467819
Q7Z417	Nuclear fragile X mental retardation-interacting protein 2 OS=Homo sapiens GN=NUFIP2 PE=1 SV=1 - [NUFP2_HUMAN]	22.16	13	13	20	695	76.0747	8.70459	1.15948	1.16438	1.17209	1.16532	0.000492102
Q14194	Dihydropyrimidinase-related protein 1 OS=Homo sapiens GN=CRMP1 PE=1 SV=1 - [DPYL1_HUMAN]	51.57	19	22	137	572	62.1447	7.03467	0.87839	0.868722	0.872092	0.873068	0.000497855
A0A087WYU2	Protein METTL26 OS=Homo sapiens GN=METTL26 PE=1 SV=1 - [A0A087WYU2_HUMAN]	5.43	1	1	2	184	20.4154	6.771	0.854307	0.842745	0.846358	0.847804	0.000503135
E7ES08	High mobility group protein B3 (Fragment) OS=Homo sapiens GN=HMGB3 PE=1 SV=1 - [E7ES08_HUMAN]	29.26	7	7	34	188	21.4309	9.51025	0.86137	0.866189	0.855161	0.860907	0.000526201
A3KMH1	von Willebrand factor A domain-containing protein 8 OS=Homo sapiens GN=VWA8 PE=1 SV=2 - [VWA8_HUMAN]	3.46	6	6	6	1905	214.689	7.40088	1.07121	1.07691	1.07276	1.07363	0.000532884
A0A024RDM2	Crystallin, lambda 1, isoform CRA_a OS=Homo sapiens GN=CRYL1 PE=4 SV=1 - [A0A024RDM2_HUMAN]	21.55	6	6	9	297	33.337	5.99854	0.882567	0.890506	0.882413	0.885162	0.000541076
A0A024RBQ5	2'-5'-oligoadenylate synthetase 3, 100kDa, isoform CRA_a OS=Homo sapiens GN=OAS3 PE=4 SV=1 - [A0A024RBQ5_HUMAN]	6.16	6	6	6	1087	121.095	8.35303	1.17308	1.15962	1.16564	1.16611	0.000549
B3KTJ9	cDNA FLJ38393 fis, clone FEBRA2007212 OS=Homo sapiens PE=2 SV=1 - [B3KTJ9_HUMAN]	31.64	26	26	76	923	102.866	5.22412	0.956483	0.958781	0.955329	0.956864	0.000552846
A0A0G2JQD6	Extracellular serine/threonine protein kinase FAM20C (Fragment) OS=Homo sapiens GN=FAM20C PE=1 SV=1 - [A0A0G2JQD6_HUMAN]	3.07	1	1	1	261	28.3326	7.31299	1.06484	1.06882	1.07044	1.06803	0.000595986
P22314	Ubiquitin-like modifier-activating enzyme 1 OS=Homo sapiens GN=UBA1 PE=1 SV=3 - [UBA1_HUMAN]	41.21	37	37	173	1058	117.774	5.75732	0.910313	0.914371	0.906755	0.91048	0.000603487
B4DIA5	cDNA FLJ59531, highly similar to Transcription factor E3 OS=Homo sapiens PE=2 SV=1 - [B4DIA5_HUMAN]	3.4	2	2	2	470	50.5991	6.22705	1.13028	1.13271	1.1413	1.13476	0.000614592
Q9UBB4	Ataxin-10 OS=Homo sapiens GN=ATXN10 PE=1 SV=1 - [ATX10_HUMAN]	45.05	19	19	35	475	53.4548	5.24951	0.962252	0.960232	0.963473	0.961986	0.000617453
Q9UHB9	Signal recognition particle subunit SRP68 OS=Homo sapiens GN=SRP68 PE=1 SV=2 - [SRP68_HUMAN]	34.29	21	21	46	627	70.6856	8.55811	1.06266	1.06455	1.0591	1.0621	0.000662846
P60033	CD81 antigen OS=Homo sapiens GN=CD81 PE=1 SV=1 - [CD81_HUMAN]	24.58	4	4	10	236	25.7921	5.2876	1.127	1.13767	1.13703	1.1339	0.00066442
P55010	Eukaryotic translation initiation factor 5 OS=Homo sapiens GN=EIF5 PE=1 SV=2 - [IF5_HUMAN]	28.31	12	12	33	431	49.1918	5.57959	1.15242	1.15746	1.16653	1.1588	0.000675862
Q14011	Cold-inducible RNA-binding protein OS=Homo sapiens GN=CIRBP PE=1 SV=1 - [CIRBP_HUMAN]	52.33	8	8	38	172	18.6367	9.51025	0.912329	0.910246	0.904416	0.908997	0.000676462
Q68CS2	Putative uncharacterized protein DKFZp781P1796 OS=Homo sapiens GN=DKFZp781P1796 PE=2 SV=1 - [Q68CS2_HUMAN]	1.13	1	1	1	620	68.6426	7.41553	1.14426	1.14672	1.15745	1.14948	0.000733503
A0A1B0GUY8	Protein LOC101929926 (Fragment) OS=Homo sapiens GN=LOC101929926 PE=4 SV=1 - [A0A1B0GUY8_HUMAN]	6.11	1	1	1	131	14.8586	6.06201	0.845836	0.855966	0.842182	0.847995	0.000734868
O00299	Chloride intracellular channel protein 1 OS=Homo sapiens GN=CLIC1 PE=1 SV=4 - [CLIC1_HUMAN]	75.52	13	14	68	241	26.9057	5.17334	0.978919	0.980657	0.980422	0.979999	0.000740531
Q8WTS6	Histone-lysine N-methyltransferase SETD7 OS=Homo sapiens GN=SETD7 PE=1 SV=1 - [SETD7_HUMAN]	4.92	2	2	3	366	40.6951	4.62744	0.94232	0.94296	0.937541	0.94094	0.000836955
E5KQF5	Glucocorticoid receptor OS=Homo sapiens GN=NR3C1 PE=3 SV=1 - [E5KQF5_HUMAN]	2.43	2	2	2	742	81.4574	6.3667	0.888399	0.878166	0.888461	0.885008	0.000884149
P55854	Small ubiquitin-related modifier 3 OS=Homo sapiens GN=SUMO3 PE=1 SV=2 - [SUMO3_HUMAN]	26.21	1	3	13	103	11.6297	5.49072	0.88453	0.878077	0.890138	0.884248	0.000905019
Q15075	Early endosome antigen 1 OS=Homo sapiens GN=EEA1 PE=1 SV=2 - [EEA1_HUMAN]	46.99	61	63	133	1411	162.367	5.68115	1.06893	1.06581	1.07312	1.06929	0.00093107
C9JFE4	COP9 signalosome complex subunit 1 OS=Homo sapiens GN=GPS1 PE=1 SV=2 - [C9JFE4_HUMAN]	32.06	15	15	24	471	53.338	6.7417	0.968134	0.965017	0.964991	0.966047	0.000942975
Q14257	Reticulocalbin-2 OS=Homo sapiens GN=RCN2 PE=1 SV=1 - [RCN2_HUMAN]	47.32	11	12	42	317	36.8536	4.39893	1.07413	1.08009	1.08237	1.07886	0.00096851
A0AVT1	Ubiquitin-like modifier-activating enzyme 6 OS=Homo sapiens GN=UBA6 PE=1 SV=1 - [UBA6_HUMAN]	28.8	26	26	48	1052	117.895	6.13818	0.904978	0.894306	0.897682	0.898989	0.000970531
A0A024RCR6	HLA-B associated transcript 3, isoform CRA_a OS=Homo sapiens GN=BAT3 PE=1 SV=1 - [A0A024RCR6_HUMAN]	15.63	13	13	21	1126	118.629	5.60498	1.03715	1.04024	1.03634	1.03791	0.000982235
P61981	14-3-3 protein gamma OS=Homo sapiens GN=YWHAG PE=1 SV=2 - [1433G_HUMAN]	61.54	10	15	112	247	28.2849	4.89404	0.964323	0.967716	0.967223	0.966421	0.00099218
H7C155	RAF proto-oncogene serine/threonine-protein kinase (Fragment) OS=Homo sapiens GN=RAF1 PE=1 SV=1 - [H7C155_HUMAN]	11.2	1	6	9	527	59.7031	8.92432	0.873762	0.876483	0.863051	0.871098	0.00101002
Q9UBG0	C-type mannose receptor 2 OS=Homo sapiens GN=MRC2 PE=1 SV=2 - [MRC2_HUMAN]	22.38	26	26	73	1479	166.568	5.8335	1.1483	1.13739	1.15312	1.14627	0.00101108
B4DHG3	cDNA FLJ55329, highly similar to Procollagen-lysine,2-oxoglutarate5-dioxygenase 2 (EC 1.14.11.4) OS=Homo sapiens PE=2 SV=1 - [B4DHG3_HUMAN]	15.79	9	9	11	703	81.0887	6.65381	1.15994	1.14332	1.15436	1.15254	0.00102293
Q8IZ69	tRNA (uracil-5-)-methyltransferase homolog A OS=Homo sapiens GN=TRMT2A PE=1 SV=2 - [TRM2A_HUMAN]	1.6	1	1	1	625	68.6822	7.94287	1.15361	1.13894	1.1404	1.14432	0.00104439
C9JYN0	Synaptophysin-like protein 1 OS=Homo sapiens GN=SYPL1 PE=1 SV=1 - [C9JYN0_HUMAN]	11.61	2	2	7	224	24.7677	7.13721	1.07554	1.06865	1.0686	1.07093	0.00105449
B2R6J2	cDNA, FLJ92973, highly similar to Homo sapiens villin 2 (ezrin) (VIL2), mRNA OS=Homo sapiens PE=2 SV=1 - [B2R6J2_HUMAN]	48.63	21	32	111	586	69.3577	6.26514	0.952443	0.957331	0.953462	0.954412	0.00106507
P11021	78 kDa glucose-regulated protein OS=Homo sapiens GN=HSPA5 PE=1 SV=2 - [GRP78_HUMAN]	55.66	36	39	418	654	72.2884	5.16064	1.17644	1.16553	1.15755	1.16651	0.0010792
A8K3S1	Glucosamine-6-phosphate isomerase OS=Homo sapiens PE=2 SV=1 - [A8K3S1_HUMAN]	46.71	12	12	52	289	32.6576	6.91748	0.909233	0.911959	0.90172	0.907637	0.00109686
Q13797	Integrin alpha-9 OS=Homo sapiens GN=ITGA9 PE=1 SV=2 - [ITA9_HUMAN]	2.03	2	2	4	1035	114.415	6.13818	1.13714	1.13956	1.12515	1.13395	0.00110473
A8K874	cDNA FLJ77588, highly similar to Homo sapiens MAK10 homolog, amino-acid N-acetyltransferase subunit, (S. cerevisiae) (MAK10), mRNA OS=Homo sapiens PE=2 SV=1 - [A8K874_HUMAN]	5.93	4	4	6	725	83.5541	7.04932	0.922867	0.916165	0.924853	0.921295	0.00111338
H0Y7H7	Dedicator of cytokinesis protein 4 (Fragment) OS=Homo sapiens GN=DOCK4 PE=1 SV=1 - [H0Y7H7_HUMAN]	2.23	3	3	3	1389	158.943	7.32764	1.09272	1.09181	1.10183	1.09545	0.00112172
Q8NFQ8	Torsin-1A-interacting protein 2 OS=Homo sapiens GN=TOR1AIP2 PE=1 SV=1 - [TOIP2_HUMAN]	11.28	4	5	12	470	51.2322	4.95752	1.1289	1.11997	1.13473	1.12787	0.00112475
P08842	Steryl-sulfatase OS=Homo sapiens GN=STS PE=1 SV=2 - [STS_HUMAN]	2.92	2	2	3	583	65.4501	7.66455	0.905172	0.912312	0.901397	0.906294	0.00116444
P20618	Proteasome subunit beta type-1 OS=Homo sapiens GN=PSMB1 PE=1 SV=2 - [PSB1_HUMAN]	46.47	9	9	37	241	26.4724	8.1333	0.936732	0.936835	0.930015	0.934527	0.00118538
Q7Z426	Putative MAPK activating protein OS=Homo sapiens PE=2 SV=1 - [Q7Z426_HUMAN]	36.11	11	11	27	396	42.98	5.17334	0.923668	0.921788	0.914599	0.920018	0.00119165
Q9NP72	Ras-related protein Rab-18 OS=Homo sapiens GN=RAB18 PE=1 SV=1 - [RAB18_HUMAN]	62.14	11	11	41	206	22.9626	5.23682	1.09489	1.10677	1.09908	1.10025	0.00120241
A8K8B7	cDNA FLJ76723 OS=Homo sapiens PE=2 SV=1 - [A8K8B7_HUMAN]	3.07	2	2	2	553	60.5858	6.39209	0.891993	0.902618	0.891421	0.895344	0.00120799
B3KTT0	cDNA FLJ38675 fis, clone IMR322000243, highly similar to Nucleoporin Nup43 OS=Homo sapiens PE=2 SV=1 - [B3KTT0_HUMAN]	21.58	7	7	11	380	42.1254	5.5415	1.05571	1.05102	1.05738	1.0547	0.00120865
P48637	Glutathione synthetase OS=Homo sapiens GN=GSS PE=1 SV=1 - [GSHB_HUMAN]	30.8	14	14	31	474	52.3523	5.92236	0.861927	0.871961	0.855602	0.863163	0.00120922
Q7Z2W4	Zinc finger CCCH-type antiviral protein 1 OS=Homo sapiens GN=ZC3HAV1 PE=1 SV=3 - [ZCCHV_HUMAN]	30.6	21	21	39	902	101.367	8.39697	1.06548	1.07242	1.07335	1.07042	0.00123922
P52943	Cysteine-rich protein 2 OS=Homo sapiens GN=CRIP2 PE=1 SV=1 - [CRIP2_HUMAN]	38.94	7	7	24	208	22.478	8.71924	0.898904	0.886981	0.887772	0.891219	0.00124985
L0R6H6	Alternative protein GRINL1A OS=Homo sapiens GN=GRINL1A PE=4 SV=1 - [L0R6H6_HUMAN]	43.02	2	2	2	86	8.82153	8.25049	1.11238	1.10677	1.09916	1.1061	0.00130213
E9PB77	Integrin alpha-2 OS=Homo sapiens GN=ITGA2 PE=1 SV=1 - [E9PB77_HUMAN]	7.02	1	3	4	641	69.4193	5.18604	1.14811	1.14458	1.13119	1.14129	0.00132829
Q96LD4	Tripartite motif-containing protein 47 OS=Homo sapiens GN=TRIM47 PE=1 SV=2 - [TRI47_HUMAN]	11.6	6	6	6	638	69.4879	6.44287	1.08811	1.09801	1.09897	1.09503	0.00133258
E2QRB3	Pyrroline-5-carboxylate reductase 1, isoform CRA_c OS=Homo sapiens GN=PYCR1 PE=1 SV=2 - [E2QRB3_HUMAN]	27.08	4	5	8	288	30.1938	7.09326	1.18569	1.20344	1.21034	1.19982	0.00134768
Q9NYF8	Bcl-2-associated transcription factor 1 OS=Homo sapiens GN=BCLAF1 PE=1 SV=2 - [BCLF1_HUMAN]	26.09	1	24	54	920	106.059	9.979	0.949939	0.946148	0.943129	0.946405	0.00134826
P02794	Ferritin heavy chain OS=Homo sapiens GN=FTH1 PE=1 SV=2 - [FRIH_HUMAN]	67.21	11	11	77	183	21.2123	5.5542	1.13429	1.11831	1.12336	1.12532	0.001414
P62820	Ras-related protein Rab-1A OS=Homo sapiens GN=RAB1A PE=1 SV=3 - [RAB1A_HUMAN]	83.9	7	16	101	205	22.6634	6.21436	1.06177	1.0693	1.06936	1.06681	0.00142024
Q15269	Periodic tryptophan protein 2 homolog OS=Homo sapiens GN=PWP2 PE=2 SV=2 - [PWP2_HUMAN]	8.92	6	7	12	919	102.387	6.15088	1.10577	1.09416	1.10567	1.10187	0.00142777
Q9P0K7	Ankycorbin OS=Homo sapiens GN=RAI14 PE=1 SV=2 - [RAI14_HUMAN]	32.14	28	29	49	980	109.973	6.21436	1.1484	1.13339	1.13176	1.13785	0.0014732
M0R1L7	Charged multivesicular body protein 2a (Fragment) OS=Homo sapiens GN=CHMP2A PE=1 SV=1 - [M0R1L7_HUMAN]	25.79	5	6	13	159	18.7266	9.48096	0.905667	0.89535	0.892783	0.897933	0.0014847
Q13480	GRB2-associated-binding protein 1 OS=Homo sapiens GN=GAB1 PE=1 SV=2 - [GAB1_HUMAN]	25.36	15	15	27	694	76.5685	5.96045	0.851723	0.843942	0.863547	0.853071	0.00150131
A0A024R632	Kinesin-like protein OS=Homo sapiens GN=KIF22 PE=3 SV=1 - [A0A024R632_HUMAN]	6.03	3	3	4	597	66.266	8.90967	1.05191	1.04543	1.04805	1.04846	0.00150263
A0A087WW06	Tetratricopeptide repeat protein 28 OS=Homo sapiens GN=TTC28 PE=1 SV=1 - [A0A087WW06_HUMAN]	5.56	13	13	15	2354	256.707	6.84424	0.914161	0.915332	0.92425	0.917914	0.00150291
E9PGT1	Translin OS=Homo sapiens GN=TSN PE=1 SV=1 - [E9PGT1_HUMAN]	40.81	11	11	32	223	25.5565	6.88818	0.916788	0.921436	0.927352	0.921859	0.00152706
P09211	Glutathione S-transferase P OS=Homo sapiens GN=GSTP1 PE=1 SV=2 - [GSTP1_HUMAN]	69.05	9	12	108	210	23.341	5.64307	0.913804	0.921649	0.910412	0.915288	0.00153941
P08138	Tumor necrosis factor receptor superfamily member 16 OS=Homo sapiens GN=NGFR PE=1 SV=1 - [TNR16_HUMAN]	29.98	8	8	30	427	45.1543	4.70361	1.11522	1.10089	1.11223	1.10945	0.00158567
Q7Z624	Calmodulin-lysine N-methyltransferase OS=Homo sapiens GN=CAMKMT PE=1 SV=2 - [CMKMT_HUMAN]	6.19	2	2	2	323	36.1052	6.82959	0.910427	0.921394	0.912158	0.91466	0.00158733
Q9H9A6	Leucine-rich repeat-containing protein 40 OS=Homo sapiens GN=LRRC40 PE=1 SV=1 - [LRC40_HUMAN]	25.42	16	16	21	602	68.2071	6.43018	0.857914	0.846906	0.866679	0.857166	0.00159996
Q9NYU1	UDP-glucose:glycoprotein glucosyltransferase 2 OS=Homo sapiens GN=UGGT2 PE=1 SV=4 - [UGGG2_HUMAN]	4.16	4	5	8	1516	174.624	6.88818	1.10626	1.09518	1.10864	1.10336	0.00160547
Q08211	ATP-dependent RNA helicase A OS=Homo sapiens GN=DHX9 PE=1 SV=4 - [DHX9_HUMAN]	39.92	45	45	199	1270	140.869	6.84424	1.02249	1.02576	1.02356	1.02394	0.00161481
A0A0A7E7X3	Endoplasmic reticulum aminopeptidase 1 (Fragment) OS=Homo sapiens GN=ERAP1 PE=2 SV=1 - [A0A0A7E7X3_HUMAN]	22.42	19	19	41	941	107.163	6.40479	1.18726	1.17589	1.16283	1.17533	0.0016173
Q2VIN3	RBM1 (Fragment) OS=Homo sapiens PE=4 SV=1 - [Q2VIN3_HUMAN]	43.75	3	18	71	384	41.4399	9.83252	0.883494	0.888608	0.87244	0.881514	0.00161768
P00568	Adenylate kinase isoenzyme 1 OS=Homo sapiens GN=AK1 PE=1 SV=3 - [KAD1_HUMAN]	60.31	10	10	24	194	21.6213	8.63135	0.896941	0.910358	0.901516	0.902938	0.00164183
B7Z4K7	cDNA FLJ52868, highly similar to Single-stranded DNA-binding protein 2 OS=Homo sapiens PE=2 SV=1 - [B7Z4K7_HUMAN]	6.93	2	2	4	332	34.7833	6.63916	0.833633	0.830818	0.851884	0.838778	0.00167333
Q07954	Prolow-density lipoprotein receptor-related protein 1 OS=Homo sapiens GN=LRP1 PE=1 SV=2 - [LRP1_HUMAN]	18.33	70	71	129	4544	504.276	5.38916	0.960501	0.954783	0.95922	0.958168	0.00171084
Q06787	Synaptic functional regulator FMR1 OS=Homo sapiens GN=FMR1 PE=1 SV=1 - [FMR1_HUMAN]	17.72	1	12	21	632	71.1309	7.41553	0.898634	0.909038	0.911216	0.906296	0.00171209
Q96B97	SH3 domain-containing kinase-binding protein 1 OS=Homo sapiens GN=SH3KBP1 PE=1 SV=2 - [SH3K1_HUMAN]	22.11	12	12	22	665	73.0817	6.62451	0.927323	0.932957	0.937004	0.932428	0.00172147
P16615	Sarcoplasmic/endoplasmic reticulum calcium ATPase 2 OS=Homo sapiens GN=ATP2A2 PE=1 SV=1 - [AT2A2_HUMAN]	43.28	41	41	148	1042	114.683	5.33838	0.91756	0.904805	0.912238	0.911535	0.00174356
Q9H479	Fructosamine-3-kinase OS=Homo sapiens GN=FN3K PE=1 SV=1 - [FN3K_HUMAN]	18.77	5	5	7	309	35.1489	7.54736	0.86273	0.858829	0.877245	0.866268	0.00175058
Q9UFW8	CGG triplet repeat-binding protein 1 OS=Homo sapiens GN=CGGBP1 PE=1 SV=2 - [CGBP1_HUMAN]	59.88	8	8	17	167	18.8086	8.95361	0.950343	0.943453	0.943507	0.945767	0.00177459
Q96JJ7	Protein disulfide-isomerase TMX3 OS=Homo sapiens GN=TMX3 PE=1 SV=2 - [TMX3_HUMAN]	26.87	11	11	26	454	51.8389	4.90674	1.1109	1.09605	1.10655	1.1045	0.00177488
A8K486	Peptidyl-prolyl cis-trans isomerase OS=Homo sapiens PE=2 SV=1 - [A8K486_HUMAN]	81.82	15	16	236	165	18.0018	6.90283	0.925455	0.933015	0.922565	0.927012	0.00181694
P78362	SRSF protein kinase 2 OS=Homo sapiens GN=SRPK2 PE=1 SV=3 - [SRPK2_HUMAN]	16.13	8	10	14	688	77.4782	4.97021	0.932579	0.937586	0.941837	0.937334	0.00181819
Q9Y696	Chloride intracellular channel protein 4 OS=Homo sapiens GN=CLIC4 PE=1 SV=4 - [CLIC4_HUMAN]	61.66	13	14	45	253	28.7537	5.59229	1.093	1.10398	1.10759	1.10152	0.0018615
A0A0C4DFT3	Disks large homolog 1 OS=Homo sapiens GN=DLG1 PE=1 SV=1 - [A0A0C4DFT3_HUMAN]	21.08	14	14	23	892	99.7526	6.03662	1.03014	1.03449	1.03056	1.03173	0.00190062
H0YFV6	N6-adenosine-methyltransferase 70 kDa subunit (Fragment) OS=Homo sapiens GN=METTL3 PE=1 SV=2 - [H0YFV6_HUMAN]	9.82	3	3	6	336	36.129	5.93506	0.919854	0.913641	0.906643	0.91338	0.00193507
O15294	UDP-N-acetylglucosamine--peptide N-acetylglucosaminyltransferase 110 kDa subunit OS=Homo sapiens GN=OGT PE=1 SV=3 - [OGT1_HUMAN]	20.94	19	19	32	1046	116.85	6.69775	1.0689	1.06394	1.07455	1.06913	0.00196197
Q8NBJ5	Procollagen galactosyltransferase 1 OS=Homo sapiens GN=COLGALT1 PE=1 SV=1 - [GT251_HUMAN]	30.71	18	19	55	622	71.5905	7.31299	1.04068	1.03956	1.04564	1.04196	0.00197742
O43909	Exostosin-like 3 OS=Homo sapiens GN=EXTL3 PE=1 SV=1 - [EXTL3_HUMAN]	11.86	10	10	14	919	104.682	6.50732	1.17251	1.15698	1.14797	1.15915	0.00202115
A8K607	cDNA FLJ76855, highly similar to Homo sapiens exportin 7 (XPO7), mRNA OS=Homo sapiens PE=2 SV=1 - [A8K607_HUMAN]	24.1	22	22	41	1087	123.847	6.34131	0.917108	0.903344	0.91246	0.910971	0.00205548
Q59ET7	Thioredoxin reductase 2 isoform 1 variant (Fragment) OS=Homo sapiens PE=2 SV=1 - [Q59ET7_HUMAN]	9.39	4	4	7	511	55.183	7.34229	0.901353	0.91057	0.915447	0.909123	0.00206125
O75525	KH domain-containing, RNA-binding, signal transduction-associated protein 3 OS=Homo sapiens GN=KHDRBS3 PE=1 SV=1 - [KHDR3_HUMAN]	20.81	7	8	27	346	38.7756	7.60596	0.867849	0.849978	0.84644	0.854755	0.0020746
B3KU60	cDNA FLJ39235 fis, clone OCBBF2007829, highly similar to Mus musculus fatso protein OS=Homo sapiens PE=2 SV=1 - [B3KU60_HUMAN]	28.91	12	12	22	505	58.2729	5.22412	0.938961	0.930485	0.929167	0.932871	0.00208297
Q8TBR7	Protein FAM57A OS=Homo sapiens GN=FAM57A PE=1 SV=2 - [FA57A_HUMAN]	3.11	1	1	2	257	29.3634	9.40771	0.935277	0.942494	0.932872	0.936881	0.00209156
P01023	Alpha-2-macroglobulin OS=Homo sapiens GN=A2M PE=1 SV=3 - [A2MG_HUMAN]	29.78	31	34	104	1474	163.188	6.45557	1.21318	1.18204	1.19518	1.1968	0.00209672
Q53GG0	Epithelial protein lost in neoplasm beta variant (Fragment) OS=Homo sapiens PE=2 SV=1 - [Q53GG0_HUMAN]	39	28	28	93	759	85.2014	6.84424	1.07488	1.0737	1.06455	1.07104	0.00210513
Q9NZN4	EH domain-containing protein 2 OS=Homo sapiens GN=EHD2 PE=1 SV=2 - [EHD2_HUMAN]	15.47	6	8	11	543	61.1227	6.45557	1.04417	1.04593	1.05138	1.04716	0.00210932
Q5T4S7	E3 ubiquitin-protein ligase UBR4 OS=Homo sapiens GN=UBR4 PE=1 SV=1 - [UBR4_HUMAN]	14.22	31	63	95	5183	573.476	6.03662	1.01531	1.01429	1.01675	1.01545	0.00212003
A0A1C7CYX1	ELM2 and SANT domain-containing protein 1 OS=Homo sapiens GN=ELMSAN1 PE=4 SV=1 - [A0A1C7CYX1_HUMAN]	4.55	4	4	5	1099	120.659	9.29053	1.12299	1.10495	1.11767	1.1152	0.00214986
B3KQT9	Protein disulfide-isomerase OS=Homo sapiens PE=2 SV=1 - [B3KQT9_HUMAN]	57.71	24	29	214	480	54.0685	7.21045	1.12944	1.11082	1.11613	1.1188	0.0021664
P42785	Lysosomal Pro-X carboxypeptidase OS=Homo sapiens GN=PRCP PE=1 SV=1 - [PCP_HUMAN]	22.38	9	9	36	496	55.7639	7.21045	0.919075	0.914306	0.905208	0.912863	0.002172
H7C4L5	Latent-transforming growth factor beta-binding protein 1 (Fragment) OS=Homo sapiens GN=LTBP1 PE=1 SV=8 - [H7C4L5_HUMAN]	8.64	2	2	3	220	23.4648	7.25439	0.906524	0.89044	0.900802	0.899255	0.00217589
Q9BR76	Coronin-1B OS=Homo sapiens GN=CORO1B PE=1 SV=1 - [COR1B_HUMAN]	16.56	9	9	16	489	54.2003	5.88428	0.88611	0.879142	0.897235	0.887496	0.00218596
Q9HAU5	Regulator of nonsense transcripts 2 OS=Homo sapiens GN=UPF2 PE=1 SV=1 - [RENT2_HUMAN]	7.31	8	8	12	1272	147.717	5.69385	1.02368	1.02274	1.02018	1.0222	0.00221299
B4DPV8	cDNA FLJ51928, highly similar to Keratinocytes-associated transmembrane protein 2 OS=Homo sapiens PE=2 SV=1 - [B4DPV8_HUMAN]	12.12	2	2	3	165	19.2495	5.2876	1.15368	1.18069	1.17215	1.16884	0.00222087
F8WDV0	Importin-11 OS=Homo sapiens GN=IPO11 PE=1 SV=1 - [F8WDV0_HUMAN]	9.27	7	7	10	863	99.6435	5.57959	0.918238	0.904505	0.906243	0.909662	0.0022759
A0A024RD28	Chromosome 6 open reading frame 139, isoform CRA_a OS=Homo sapiens GN=C6orf139 PE=4 SV=1 - [A0A024RD28_HUMAN]	3.36	1	1	1	268	30.6752	9.48096	1.08415	1.07125	1.0785	1.07797	0.00228587
Q14683	Structural maintenance of chromosomes protein 1A OS=Homo sapiens GN=SMC1A PE=1 SV=2 - [SMC1A_HUMAN]	43.31	55	55	125	1233	143.144	7.63525	0.949616	0.941386	0.941798	0.944266	0.00229962
F5H6B6	tRNA 2'-phosphotransferase 1 OS=Homo sapiens GN=TRPT1 PE=1 SV=1 - [F5H6B6_HUMAN]	5.39	1	1	1	167	18.2395	8.36768	1.04559	1.04246	1.03854	1.0422	0.00232552
C9JKA9	Kinesin-like protein KIF15 OS=Homo sapiens GN=KIF15 PE=1 SV=1 - [C9JKA9_HUMAN]	8.7	9	9	10	1023	120.265	5.5415	0.89948	0.913931	0.900666	0.904692	0.00235362
A0A024R3I7	Fasciculation and elongation protein zeta 1 (Zygin I), isoform CRA_a OS=Homo sapiens GN=FEZ1 PE=4 SV=1 - [A0A024R3I7_HUMAN]	2.55	1	1	1	392	45.1046	4.29736	0.876248	0.893991	0.891029	0.88709	0.00235388
Q92896	Golgi apparatus protein 1 OS=Homo sapiens GN=GLG1 PE=1 SV=2 - [GSLG1_HUMAN]	41.73	47	47	124	1179	134.464	6.90283	1.17754	1.1575	1.18598	1.17367	0.00235726
X5D7K9	Major vault protein isoform C (Fragment) OS=Homo sapiens GN=MVP PE=2 SV=1 - [X5D7K9_HUMAN]	37.48	25	25	62	827	91.903	5.41455	1.20681	1.21079	1.1797	1.1991	0.00239804
B4DS64	Protein-kinase, interferon-inducible double stranded RNA dependent inhibitor, repressor of (P58 repressor), isoform CRA_b OS=Homo sapiens GN=PRKRIR PE=2 SV=1 - [B4DS64_HUMAN]	1.54	1	1	1	586	67.047	5.57959	0.854418	0.877108	0.867347	0.866291	0.0024066
Q6UB35	Monofunctional C1-tetrahydrofolate synthase, mitochondrial OS=Homo sapiens GN=MTHFD1L PE=1 SV=1 - [C1TM_HUMAN]	26.28	23	24	43	978	105.724	8.06006	1.16682	1.19343	1.16805	1.1761	0.00241553
A8K8A4	cDNA FLJ77640, highly similar to Homo sapiens copine II (CPNE2), mRNA OS=Homo sapiens PE=2 SV=1 - [A8K8A4_HUMAN]	29.38	13	14	29	548	61.1786	6.07471	0.897718	0.888306	0.878608	0.88821	0.00242662
Q15907	Ras-related protein Rab-11B OS=Homo sapiens GN=RAB11B PE=1 SV=4 - [RB11B_HUMAN]	61.01	13	13	76	218	24.4735	5.93506	1.04997	1.0559	1.05928	1.05505	0.00243261
Q9Y237	Peptidyl-prolyl cis-trans isomerase NIMA-interacting 4 OS=Homo sapiens GN=PIN4 PE=1 SV=1 - [PIN4_HUMAN]	45.8	6	6	12	131	13.801	9.77393	0.830036	0.839654	0.856908	0.842199	0.00247233
O95865	N(G),N(G)-dimethylarginine dimethylaminohydrolase 2 OS=Homo sapiens GN=DDAH2 PE=1 SV=1 - [DDAH2_HUMAN]	43.16	9	10	37	285	29.6255	6.01123	0.917021	0.928718	0.927844	0.924528	0.00247516
P55268	Laminin subunit beta-2 OS=Homo sapiens GN=LAMB2 PE=1 SV=2 - [LAMB2_HUMAN]	9.07	13	14	16	1798	195.854	6.52197	1.19364	1.21692	1.18359	1.19805	0.0024759
P12931	Proto-oncogene tyrosine-protein kinase Src OS=Homo sapiens GN=SRC PE=1 SV=3 - [SRC_HUMAN]	27.24	8	12	20	536	59.797	7.41553	0.964723	0.960323	0.966419	0.963822	0.0025122
P13591	Neural cell adhesion molecule 1 OS=Homo sapiens GN=NCAM1 PE=1 SV=3 - [NCAM1_HUMAN]	25.52	1	19	63	858	94.5152	4.86865	0.887968	0.898989	0.8797	0.888886	0.00251892
D3DND1	CDV3 homolog (Mouse), isoform CRA_a OS=Homo sapiens GN=CDV3 PE=4 SV=1 - [D3DND1_HUMAN]	39.15	9	9	16	258	28.5815	9.43701	1.07192	1.0671	1.07992	1.07298	0.00261213
P60983	Glia maturation factor beta OS=Homo sapiens GN=GMFB PE=1 SV=2 - [GMFB_HUMAN]	33.1	5	5	11	142	16.7025	5.2876	0.871591	0.888954	0.868678	0.876408	0.00261227
Q9Y623	Myosin-4 OS=Homo sapiens GN=MYH4 PE=2 SV=2 - [MYH4_HUMAN]	1.03	1	2	2	1939	222.932	5.84619	1.12881	1.1523	1.14914	1.14342	0.00262301
Q96RS6	NudC domain-containing protein 1 OS=Homo sapiens GN=NUDCD1 PE=1 SV=2 - [NUDC1_HUMAN]	14.41	7	7	10	583	66.7133	5.10986	1.08841	1.08505	1.10051	1.09132	0.00263312
Q9Y250	Leucine zipper putative tumor suppressor 1 OS=Homo sapiens GN=LZTS1 PE=1 SV=3 - [LZTS1_HUMAN]	25.84	12	13	24	596	66.5719	7.09326	1.09252	1.08326	1.07756	1.08445	0.0026535
B9EGI2	Myosin phosphatase Rho interacting protein OS=Homo sapiens GN=MPRIP PE=2 SV=1 - [B9EGI2_HUMAN]	21.31	17	18	27	1037	117.974	6.39209	1.13421	1.1315	1.15442	1.14004	0.00265427
Q9BUT1	3-hydroxybutyrate dehydrogenase type 2 OS=Homo sapiens GN=BDH2 PE=1 SV=2 - [BDH2_HUMAN]	35.1	7	8	22	245	26.7067	7.6499	0.861091	0.88395	0.87192	0.87232	0.00266274
A0A0D9SGF6	Spectrin alpha chain, non-erythrocytic 1 OS=Homo sapiens GN=SPTAN1 PE=1 SV=1 - [A0A0D9SGF6_HUMAN]	58.81	1	136	424	2498	287.428	5.36377	1.16979	1.14464	1.14738	1.15394	0.00266833
B7ZKW4	PDDC1 protein OS=Homo sapiens GN=PDDC1 PE=2 SV=1 - [B7ZKW4_HUMAN]	14.16	3	3	8	219	23.1545	6.40479	0.917308	0.930542	0.920159	0.92267	0.0026931
Q8NBF2	NHL repeat-containing protein 2 OS=Homo sapiens GN=NHLRC2 PE=1 SV=1 - [NHLC2_HUMAN]	17.36	12	12	20	726	79.3935	5.5542	0.881635	0.86201	0.881604	0.875083	0.00272678
C9J3L8	Translocon-associated protein subunit alpha OS=Homo sapiens GN=SSR1 PE=1 SV=1 - [C9J3L8_HUMAN]	9.81	2	2	13	265	29.5548	4.29736	1.09498	1.10764	1.11373	1.10545	0.00273317
Q9Y4F1	FERM, RhoGEF and pleckstrin domain-containing protein 1 OS=Homo sapiens GN=FARP1 PE=1 SV=1 - [FARP1_HUMAN]	18.09	16	16	28	1045	118.559	8.14795	0.898692	0.913762	0.912574	0.908342	0.00277401
P10301	Ras-related protein R-Ras OS=Homo sapiens GN=RRAS PE=1 SV=1 - [RRAS_HUMAN]	21.56	2	4	16	218	23.4659	6.93213	1.17712	1.15498	1.14921	1.16044	0.00279821
H0YBN1	Lysosomal-associated transmembrane protein 4B (Fragment) OS=Homo sapiens GN=LAPTM4B PE=1 SV=2 - [H0YBN1_HUMAN]	5.92	1	1	1	152	17.2837	5.05908	1.0419	1.03836	1.03485	1.03837	0.00280585
P52907	F-actin-capping protein subunit alpha-1 OS=Homo sapiens GN=CAPZA1 PE=1 SV=3 - [CAZA1_HUMAN]	56.64	8	10	40	286	32.9023	5.69385	1.03907	1.04084	1.0465	1.04214	0.00281016
O00139	Kinesin-like protein KIF2A OS=Homo sapiens GN=KIF2A PE=1 SV=3 - [KIF2A_HUMAN]	26.91	1	18	33	706	79.9046	6.68311	0.946823	0.953156	0.943739	0.947906	0.00281889
P56545	C-terminal-binding protein 2 OS=Homo sapiens GN=CTBP2 PE=1 SV=1 - [CTBP2_HUMAN]	26.07	6	11	21	445	48.9141	6.94678	0.9665	0.969604	0.963427	0.96651	0.00282328
E9PP76	Copper chaperone for superoxide dismutase (Fragment) OS=Homo sapiens GN=CCS PE=1 SV=1 - [E9PP76_HUMAN]	23.53	2	2	2	68	7.28061	4.83057	0.900518	0.88168	0.896416	0.892871	0.00283823
P00167	Cytochrome b5 OS=Homo sapiens GN=CYB5A PE=1 SV=2 - [CYB5_HUMAN]	49.25	5	5	19	134	15.3205	4.95752	1.0681	1.05662	1.06125	1.06199	0.00287985
A0A024R254	Melanoma antigen family D, 1, isoform CRA_a OS=Homo sapiens GN=MAGED1 PE=4 SV=1 - [A0A024R254_HUMAN]	6.3	4	5	9	778	86.1252	5.8335	0.879996	0.863204	0.855526	0.866242	0.00290511
B2R8X4	cDNA, FLJ94105, highly similar to Homo sapiens GA binding protein transcription factor, alpha subunit 60kDa (GABPA), mRNA OS=Homo sapiens PE=2 SV=1 - [B2R8X4_HUMAN]	9.69	4	4	10	454	51.2351	4.97021	0.954942	0.962486	0.959904	0.959111	0.0029184
Q8IX04	Ubiquitin-conjugating enzyme E2 variant 3 OS=Homo sapiens GN=UEVLD PE=1 SV=2 - [UEVLD_HUMAN]	4.03	2	2	2	471	52.231	7.09326	1.15002	1.17671	1.15163	1.15945	0.00292533
B4DLL8	cDNA FLJ59335, highly similar to Transmembrane glycoprotein NMB OS=Homo sapiens PE=2 SV=1 - [B4DLL8_HUMAN]	1.98	1	1	5	455	50.5475	6.23975	0.915976	0.921742	0.930462	0.922726	0.00295593
A0A0S2Z355	Cyclin-dependent kinase 5 isoform 2 (Fragment) OS=Homo sapiens GN=CDK5 PE=2 SV=1 - [A0A0S2Z355_HUMAN]	31.92	9	10	17	260	29.5251	6.41748	0.888104	0.870368	0.865661	0.874711	0.00296104
Q14008	Cytoskeleton-associated protein 5 OS=Homo sapiens GN=CKAP5 PE=1 SV=3 - [CKAP5_HUMAN]	33.96	64	64	174	2032	225.352	7.79639	0.938681	0.940625	0.948873	0.942726	0.00296257
B2RA10	Homer homolog 3 (Drosophila), isoform CRA_b OS=Homo sapiens GN=HOMER3 PE=2 SV=1 - [B2RA10_HUMAN]	32.96	11	12	19	361	39.8814	5.5542	0.879933	0.887759	0.864984	0.877559	0.00296397
Q8IWS0	PHD finger protein 6 OS=Homo sapiens GN=PHF6 PE=1 SV=1 - [PHF6_HUMAN]	33.7	10	10	20	365	41.264	8.67529	0.917521	0.903582	0.901399	0.907501	0.00296683
A0A0A0N0M2	Tyrosine-protein kinase OS=Homo sapiens GN=JAK1 PE=2 SV=1 - [A0A0A0N0M2_HUMAN]	3.3	4	4	5	1152	133.006	7.54736	1.06782	1.08174	1.07774	1.07577	0.00296848
B3KRI1	Sodium/potassium-transporting ATPase subunit alpha OS=Homo sapiens PE=2 SV=1 - [B3KRI1_HUMAN]	39.7	20	34	111	947	103.496	5.57959	0.890342	0.891379	0.907806	0.896509	0.00297388
Q86XL3	Ankyrin repeat and LEM domain-containing protein 2 OS=Homo sapiens GN=ANKLE2 PE=1 SV=4 - [ANKL2_HUMAN]	6.18	5	5	5	938	104.05	7.09326	1.07732	1.08943	1.09295	1.08657	0.00297593
Q15035	Translocating chain-associated membrane protein 2 OS=Homo sapiens GN=TRAM2 PE=1 SV=1 - [TRAM2_HUMAN]	9.46	3	3	3	370	43.2999	9.21729	0.950843	0.959	0.952287	0.954043	0.0029775
F2Z2V0	Copine-1 (Fragment) OS=Homo sapiens GN=CPNE1 PE=1 SV=1 - [F2Z2V0_HUMAN]	18.01	8	8	18	533	58.5973	5.8335	0.877096	0.885967	0.862475	0.875179	0.00299714
V9GYF0	Rho guanine nucleotide exchange factor 2 (Fragment) OS=Homo sapiens GN=ARHGEF2 PE=1 SV=1 - [V9GYF0_HUMAN]	32.7	1	8	12	263	29.4587	5.05908	1.13257	1.16051	1.14797	1.14701	0.00300718
A0A0A0MS59	Helicase SRCAP OS=Homo sapiens GN=SRCAP PE=1 SV=1 - [A0A0A0MS59_HUMAN]	5.02	13	13	14	2971	315.42	5.66846	1.0157	1.01869	1.01856	1.01765	0.00303567
Q13424	Alpha-1-syntrophin OS=Homo sapiens GN=SNTA1 PE=1 SV=1 - [SNTA1_HUMAN]	3.76	1	2	2	505	53.8619	6.80029	0.892288	0.897108	0.876525	0.88864	0.0031008
Q00796	Sorbitol dehydrogenase OS=Homo sapiens GN=SORD PE=1 SV=4 - [DHSO_HUMAN]	24.93	8	8	23	357	38.2998	7.97217	0.898972	0.890372	0.877612	0.888986	0.00310941
Q9UG77	Putative uncharacterized protein DKFZp586K091 (Fragment) OS=Homo sapiens GN=DKFZp586K091 PE=2 SV=1 - [Q9UG77_HUMAN]	2.76	1	1	1	434	45.0366	9.5542	1.13486	1.15004	1.16388	1.14959	0.00312383
P56182	Ribosomal RNA processing protein 1 homolog A OS=Homo sapiens GN=RRP1 PE=1 SV=1 - [RRP1_HUMAN]	24.95	11	11	16	461	52.8066	9.33447	1.08543	1.08386	1.09967	1.08965	0.00313238
P18031	Tyrosine-protein phosphatase non-receptor type 1 OS=Homo sapiens GN=PTPN1 PE=1 SV=1 - [PTN1_HUMAN]	39.08	14	14	27	435	49.9348	6.26514	1.07389	1.07752	1.064	1.07181	0.00314905
P08240	Signal recognition particle receptor subunit alpha OS=Homo sapiens GN=SRPRA PE=1 SV=2 - [SRPRA_HUMAN]	20.06	11	11	13	638	69.7672	8.95361	1.11705	1.10068	1.09808	1.10527	0.0031664
Q9P2A4	ABI gene family member 3 OS=Homo sapiens GN=ABI3 PE=1 SV=2 - [ABI3_HUMAN]	4.1	1	1	1	366	39.0108	5.08447	0.867598	0.890755	0.882246	0.880199	0.0031712
V9HWK1	Triosephosphate isomerase OS=Homo sapiens GN=HEL-S-49 PE=2 SV=1 - [V9HWK1_HUMAN]	83.94	16	16	133	249	26.6527	6.90283	0.897556	0.901743	0.882009	0.893769	0.00317821
P49247	Ribose-5-phosphate isomerase OS=Homo sapiens GN=RPIA PE=1 SV=3 - [RPIA_HUMAN]	21.54	6	6	9	311	33.248	8.54346	0.947555	0.93834	0.936764	0.940887	0.00322546
B4DRG5	cDNA FLJ59396, highly similar to Calsyntenin-3 OS=Homo sapiens PE=2 SV=1 - [B4DRG5_HUMAN]	3.32	1	1	2	392	43.1175	5.42725	1.1275	1.14217	1.11682	1.12883	0.00323827
B3LEU8	TMEM214 protein (Fragment) OS=Homo sapiens GN=TMEM214 PE=2 SV=1 - [B3LEU8_HUMAN]	16.94	11	11	14	673	75.3915	8.98291	1.07705	1.06487	1.06551	1.06914	0.00325757
Q6SJ93	Protein FAM111B OS=Homo sapiens GN=FAM111B PE=1 SV=1 - [F111B_HUMAN]	3.81	2	3	3	734	84.6203	8.5874	1.09384	1.08945	1.10794	1.09707	0.00328457
Q9P2K3	REST corepressor 3 OS=Homo sapiens GN=RCOR3 PE=1 SV=2 - [RCOR3_HUMAN]	21.21	7	10	13	495	55.5471	8.26514	0.95818	0.957601	0.950184	0.955321	0.00330344
B2R6A9	cDNA, FLJ92868, highly similar to Homo sapiens HIRA interacting protein 3 (HIRIP3), mRNA OS=Homo sapiens PE=2 SV=1 - [B2R6A9_HUMAN]	3.06	2	2	4	556	61.8479	8.66064	0.910815	0.906511	0.923178	0.913501	0.00331844
P63279	SUMO-conjugating enzyme UBC9 OS=Homo sapiens GN=UBE2I PE=1 SV=1 - [UBC9_HUMAN]	54.43	8	8	32	158	17.9952	8.66064	0.878817	0.899325	0.880504	0.886216	0.00332044
B2RBH2	cDNA, FLJ95508, highly similar to Homo sapiens 5'-nucleotidase, ecto (CD73) (NT5E), mRNA OS=Homo sapiens PE=2 SV=1 - [B2RBH2_HUMAN]	27.7	6	12	24	574	63.3555	7.03467	1.16236	1.13442	1.14038	1.14572	0.00338276
A0A087X1F6	Tonsoku-like protein OS=Homo sapiens GN=TONSL PE=1 SV=1 - [A0A087X1F6_HUMAN]	2.31	1	1	1	477	52.0258	6.52197	1.12277	1.14534	1.14855	1.13888	0.00339341
Q99447	Ethanolamine-phosphate cytidylyltransferase OS=Homo sapiens GN=PCYT2 PE=1 SV=1 - [PCY2_HUMAN]	26.99	10	10	13	389	43.8079	6.91748	0.898483	0.916499	0.902041	0.905674	0.00339384
E7ERI8	CLIP-associating protein 2 OS=Homo sapiens GN=CLASP2 PE=1 SV=1 - [E7ERI8_HUMAN]	20.16	21	25	40	1513	165.525	8.25049	0.890129	0.867977	0.868691	0.875599	0.00339597
P84101	Small EDRK-rich factor 2 OS=Homo sapiens GN=SERF2 PE=1 SV=1 - [SERF2_HUMAN]	30.51	3	3	6	59	6.89564	10.4478	0.925738	0.938367	0.936291	0.933465	0.00343564
Q9H799	Protein JBTS17 OS=Homo sapiens GN=C5orf42 PE=1 SV=4 - [CE042_HUMAN]	0.22	1	1	1	3197	361.517	6.99072	0.913202	0.906472	0.894017	0.904563	0.00344943
P24530	Endothelin B receptor OS=Homo sapiens GN=EDNRB PE=1 SV=1 - [EDNRB_HUMAN]	7.92	3	3	8	442	49.611	8.88037	0.889762	0.909227	0.892668	0.897219	0.0034609
Q6PN88	Hematopoietic stem/progenitor cell induced protein 2 (Fragment) OS=Homo sapiens PE=2 SV=1 - [Q6PN88_HUMAN]	6.03	1	1	1	116	12.0475	6.80029	0.828635	0.850964	0.85905	0.846216	0.00347964
Q06210	Glutamine--fructose-6-phosphate aminotransferase [isomerizing] 1 OS=Homo sapiens GN=GFPT1 PE=1 SV=3 - [GFPT1_HUMAN]	32.05	16	18	32	699	78.7563	7.10791	1.17244	1.1403	1.15691	1.15655	0.00349375
Q6DKJ4	Nucleoredoxin OS=Homo sapiens GN=NXN PE=1 SV=2 - [NXN_HUMAN]	17.24	6	6	7	435	48.3616	4.97021	0.949386	0.953645	0.958828	0.953953	0.00349615
P62166	Neuronal calcium sensor 1 OS=Homo sapiens GN=NCS1 PE=1 SV=2 - [NCS1_HUMAN]	38.95	6	6	13	190	21.8649	4.83057	1.09161	1.10822	1.09039	1.09674	0.00351724
Q15397	Pumilio homolog 3 OS=Homo sapiens GN=PUM3 PE=1 SV=3 - [PUM3_HUMAN]	18.21	11	12	20	648	73.5383	9.64209	1.07365	1.06053	1.07162	1.0686	0.00351751
A0A024R652	Methylenetetrahydrofolate dehydrogenase (NADP+ dependent) 1, methenyltetrahydrofolate cyclohydrolase, formyltetrahydrofolate synthetase, isoform CRA_a OS=Homo sapiens GN=MTHFD1 PE=3 SV=1 - [A0A024R652_HUMAN]	45.03	40	41	160	935	101.467	7.18115	0.959729	0.951273	0.951883	0.954295	0.00353003
B3KXX5	Structural maintenance of chromosomes protein OS=Homo sapiens PE=2 SV=1 - [B3KXX5_HUMAN]	26.68	32	32	62	1263	144.366	7.04932	0.939063	0.948869	0.938004	0.941979	0.00353436
O75874	Isocitrate dehydrogenase [NADP] cytoplasmic OS=Homo sapiens GN=IDH1 PE=1 SV=2 - [IDHC_HUMAN]	56.28	22	22	101	414	46.6295	7.00537	0.830147	0.855484	0.82344	0.836357	0.00353637
Q99426	Tubulin-folding cofactor B OS=Homo sapiens GN=TBCB PE=1 SV=2 - [TBCB_HUMAN]	40.57	10	10	37	244	27.3085	5.14795	0.871339	0.890599	0.893072	0.885003	0.00354911
Q9NTZ6	RNA-binding protein 12 OS=Homo sapiens GN=RBM12 PE=1 SV=1 - [RBM12_HUMAN]	18.45	15	15	34	932	97.3334	8.63135	0.935805	0.927184	0.920901	0.927963	0.00357739
Q5TDG9	DnaJ (Hsp40) homolog, subfamily C, member 16, isoform CRA_a OS=Homo sapiens GN=DNAJC16 PE=1 SV=1 - [Q5TDG9_HUMAN]	4.71	2	2	3	595	69.2697	7.15186	1.15189	1.12387	1.14525	1.14034	0.00360849
Q9NPF4	Probable tRNA N6-adenosine threonylcarbamoyltransferase OS=Homo sapiens GN=OSGEP PE=1 SV=1 - [OSGEP_HUMAN]	14.03	3	3	4	335	36.4033	6.354	0.897123	0.901731	0.880424	0.893093	0.0036455
P13798	Acylamino-acid-releasing enzyme OS=Homo sapiens GN=APEH PE=1 SV=4 - [ACPH_HUMAN]	31.97	19	19	53	732	81.1726	5.47803	0.900522	0.883776	0.904233	0.896177	0.00365278
P28072	Proteasome subunit beta type-6 OS=Homo sapiens GN=PSMB6 PE=1 SV=4 - [PSB6_HUMAN]	33.05	5	5	22	239	25.3414	4.91943	0.930757	0.926778	0.915443	0.924326	0.00365501
H0YN26	Acidic leucine-rich nuclear phosphoprotein 32 family member A OS=Homo sapiens GN=ANP32A PE=1 SV=1 - [H0YN26_HUMAN]	47.46	5	11	82	177	19.9851	4.57666	0.899623	0.908483	0.887217	0.898441	0.00366725
A8K3B6	Tyrosine-protein kinase OS=Homo sapiens PE=2 SV=1 - [A8K3B6_HUMAN]	25.78	12	12	22	450	50.6697	7.06396	0.898818	0.904627	0.883366	0.895603	0.00367293
O15344	E3 ubiquitin-protein ligase Midline-1 OS=Homo sapiens GN=MID1 PE=1 SV=1 - [TRI18_HUMAN]	16.49	10	10	12	667	75.2026	6.80029	1.11063	1.11549	1.1346	1.12024	0.00368292
Q14781	Chromobox protein homolog 2 OS=Homo sapiens GN=CBX2 PE=1 SV=2 - [CBX2_HUMAN]	6.02	3	3	4	532	56.0461	10.0083	0.944552	0.937111	0.931456	0.937707	0.00368544
B4DDD6	Drebrin-like protein OS=Homo sapiens GN=DBNL PE=1 SV=1 - [B4DDD6_HUMAN]	48.52	17	17	44	406	45.7184	4.95752	0.950428	0.948166	0.939581	0.946058	0.00372999
O14594	Neurocan core protein OS=Homo sapiens GN=NCAN PE=1 SV=3 - [NCAN_HUMAN]	8.63	10	10	11	1321	143.003	5.37646	0.90193	0.913926	0.920489	0.912115	0.00380082
A0A087WT21	Cat eye syndrome critical region protein 2 OS=Homo sapiens GN=CECR2 PE=1 SV=1 - [A0A087WT21_HUMAN]	0.76	1	1	2	1442	159.581	7.04932	1.13318	1.15805	1.16386	1.1517	0.00382401
P30086	Phosphatidylethanolamine-binding protein 1 OS=Homo sapiens GN=PEBP1 PE=1 SV=3 - [PEBP1_HUMAN]	73.8	10	10	73	187	21.0437	7.53271	0.846799	0.874842	0.849935	0.857192	0.00383685
P09382	Galectin-1 OS=Homo sapiens GN=LGALS1 PE=1 SV=2 - [LEG1_HUMAN]	65.93	8	8	160	135	14.7062	5.50342	1.07904	1.06367	1.07338	1.07203	0.00386048
A8K6T5	cDNA FLJ75144, highly similar to Homo sapiens ash2 (absent, small, or homeotic)-like (ASH2L), mRNA OS=Homo sapiens PE=2 SV=1 - [A8K6T5_HUMAN]	17.83	11	11	21	628	68.7025	5.69385	0.926731	0.919433	0.90916	0.918441	0.00388184
P20338	Ras-related protein Rab-4A OS=Homo sapiens GN=RAB4A PE=1 SV=3 - [RAB4A_HUMAN]	50.92	7	9	26	218	24.3742	6.07471	1.06603	1.0821	1.07498	1.07437	0.00388834
A8K132	cDNA FLJ75476, highly similar to Homo sapiens glutaminase (GLS), mRNA OS=Homo sapiens PE=2 SV=1 - [A8K132_HUMAN]	17.04	5	9	17	669	73.4619	7.76709	1.14974	1.12219	1.12836	1.13343	0.00388984
Q9ULV0	Unconventional myosin-Vb OS=Homo sapiens GN=MYO5B PE=1 SV=3 - [MYO5B_HUMAN]	26.03	19	46	79	1848	213.538	7.1958	0.920676	0.927014	0.909653	0.919114	0.00390896
B3KN76	cDNA FLJ13834 fis, clone THYRO1000684, highly similar to Homo sapiens MON1 homolog B (MON1B), mRNA OS=Homo sapiens PE=2 SV=1 - [B3KN76_HUMAN]	6.58	4	4	4	547	59.1653	6.29053	0.951131	0.941009	0.940202	0.944114	0.00393541
E9PPY4	G patch domain-containing protein 4 OS=Homo sapiens GN=GPATCH4 PE=1 SV=1 - [E9PPY4_HUMAN]	6.72	1	1	1	119	13.548	9.87646	1.1662	1.20584	1.19621	1.18941	0.00394808
P23921	Ribonucleoside-diphosphate reductase large subunit OS=Homo sapiens GN=RRM1 PE=1 SV=1 - [RIR1_HUMAN]	38.89	26	26	53	792	90.0125	7.15186	0.877417	0.878741	0.853393	0.86985	0.0039821
Q9BTW9	Tubulin-specific chaperone D OS=Homo sapiens GN=TBCD PE=1 SV=2 - [TBCD_HUMAN]	18.04	17	17	30	1192	132.515	6.18896	0.916456	0.895934	0.907093	0.906495	0.00400001
H3BRL3	Ubiquitin domain-containing protein UBFD1 OS=Homo sapiens GN=UBFD1 PE=1 SV=1 - [H3BRL3_HUMAN]	16.33	6	6	10	300	32.6195	5.96045	0.919057	0.933186	0.918198	0.92348	0.00400839
Q9UMX5	Neudesin OS=Homo sapiens GN=NENF PE=1 SV=1 - [NENF_HUMAN]	31.98	5	5	12	172	18.8448	5.69385	1.11719	1.09718	1.09749	1.10395	0.00403065
A8K8N5	cDNA FLJ76940, highly similar to Homo sapiens ubiquitin specific peptidase 8 (USP8), mRNA OS=Homo sapiens PE=2 SV=1 - [A8K8N5_HUMAN]	9.48	10	10	12	1118	127.414	8.55811	0.960974	0.951443	0.957155	0.956524	0.00403338
Q9UBV2	Protein sel-1 homolog 1 OS=Homo sapiens GN=SEL1L PE=1 SV=3 - [SE1L1_HUMAN]	17.88	10	10	14	794	88.6985	5.38916	1.06522	1.08084	1.07035	1.07214	0.0040344
P06280	Alpha-galactosidase A OS=Homo sapiens GN=GLA PE=1 SV=1 - [AGAL_HUMAN]	10.49	3	3	5	429	48.7349	5.60498	1.04118	1.03958	1.04851	1.04309	0.00404764
Q6MZF3	Putative uncharacterized protein DKFZp686K06216 (Fragment) OS=Homo sapiens GN=DKFZp686K06216 PE=2 SV=1 - [Q6MZF3_HUMAN]	3.45	1	1	1	261	28.7209	6.37939	0.865199	0.890176	0.885451	0.880275	0.00406916
P11177	Pyruvate dehydrogenase E1 component subunit beta, mitochondrial OS=Homo sapiens GN=PDHB PE=1 SV=3 - [ODPB_HUMAN]	34.54	11	11	52	359	39.208	6.65381	1.03562	1.03484	1.04245	1.03764	0.00409523
P22626	Heterogeneous nuclear ribonucleoproteins A2/B1 OS=Homo sapiens GN=HNRNPA2B1 PE=1 SV=2 - [ROA2_HUMAN]	64.87	19	23	299	353	37.4067	8.95361	0.940196	0.951672	0.942079	0.944649	0.00409604
Q00534	Cyclin-dependent kinase 6 OS=Homo sapiens GN=CDK6 PE=1 SV=1 - [CDK6_HUMAN]	37.42	9	10	20	326	36.915	6.45557	1.03065	1.03769	1.03715	1.03516	0.0041128
Q9BQI4	Coiled-coil domain-containing protein 3 OS=Homo sapiens GN=CCDC3 PE=2 SV=1 - [CCDC3_HUMAN]	2.96	1	1	1	270	30.7116	8.68994	1.1106	1.13223	1.10868	1.11717	0.0041263
A0A0A6YYL4	Coronin OS=Homo sapiens GN=CORO7-PAM16 PE=3 SV=1 - [A0A0A6YYL4_HUMAN]	35.4	25	26	57	1048	114.095	6.32861	0.885391	0.898403	0.872743	0.885512	0.00416041
X5D2J9	General transcription factor IIi isoform D (Fragment) OS=Homo sapiens GN=GTF2I PE=2 SV=1 - [X5D2J9_HUMAN]	39.92	36	36	91	957	107.902	7.94287	0.918916	0.89866	0.910474	0.90935	0.00417284
G5E9W3	Cleavage and polyadenylation specific factor 3, 73kDa, isoform CRA_b OS=Homo sapiens GN=CPSF3 PE=1 SV=1 - [G5E9W3_HUMAN]	12.36	7	7	7	647	73.43	5.57959	1.02723	1.02579	1.02181	1.02494	0.00419197
Q59F20	Neuropilin-1 variant (Fragment) OS=Homo sapiens PE=2 SV=1 - [Q59F20_HUMAN]	22.58	16	16	36	890	99.6308	5.93506	0.908298	0.885414	0.891652	0.895121	0.0042144
K7EKE6	Lon protease homolog, mitochondrial OS=Homo sapiens GN=LONP1 PE=1 SV=1 - [K7EKE6_HUMAN]	29.11	25	25	70	845	95.1199	6.26514	1.07836	1.07226	1.09008	1.08023	0.00422213
P51571	Translocon-associated protein subunit delta OS=Homo sapiens GN=SSR4 PE=1 SV=1 - [SSRD_HUMAN]	36.42	5	5	21	173	18.9866	6.15088	1.06562	1.0523	1.06071	1.05955	0.00423998
Q9NQZ2	Something about silencing protein 10 OS=Homo sapiens GN=UTP3 PE=1 SV=1 - [SAS10_HUMAN]	9.81	5	5	6	479	54.5251	5.61768	1.09457	1.08568	1.1073	1.09585	0.00425408
Q3V6T2	Girdin OS=Homo sapiens GN=CCDC88A PE=1 SV=2 - [GRDN_HUMAN]	20.47	34	36	66	1871	215.909	6.21436	0.831513	0.837241	0.864672	0.844475	0.004301
Q9NQ88	Fructose-2,6-bisphosphatase TIGAR OS=Homo sapiens GN=TIGAR PE=1 SV=1 - [TIGAR_HUMAN]	24.81	5	5	12	270	30.0431	7.69385	0.95755	0.966345	0.96136	0.961752	0.00440236
A0A0A6YY96	Iron-responsive element-binding protein 2 OS=Homo sapiens GN=IREB2 PE=1 SV=1 - [A0A0A6YY96_HUMAN]	1.97	2	2	2	963	104.992	7.04932	1.13972	1.1172	1.147	1.13464	0.0044087
B2R6Y2	cDNA, FLJ93173, Homo sapiens sulfite oxidase (SUOX), nuclear gene encodingmitochondrial protein, mRNA OS=Homo sapiens PE=2 SV=1 - [B2R6Y2_HUMAN]	5.12	2	2	4	488	53.8511	5.57959	0.95854	0.948519	0.956333	0.954464	0.00442756
U3KPU6	Carbonic anhydrase 14 (Fragment) OS=Homo sapiens GN=CA14 PE=1 SV=1 - [U3KPU6_HUMAN]	23.85	3	3	5	130	15.348	10.228	0.886063	0.861793	0.858093	0.86865	0.00443018
P25705	ATP synthase subunit alpha, mitochondrial OS=Homo sapiens GN=ATP5A1 PE=1 SV=1 - [ATPA_HUMAN]	52.62	29	29	268	553	59.7136	9.12939	1.02087	1.01694	1.0209	1.01957	0.00447846
Q7L099	Protein RUFY3 OS=Homo sapiens GN=RUFY3 PE=1 SV=1 - [RUFY3_HUMAN]	51.81	21	23	46	469	52.9311	5.49072	0.907824	0.90447	0.886094	0.899463	0.00448284
P49006	MARCKS-related protein OS=Homo sapiens GN=MARCKSL1 PE=1 SV=2 - [MRP_HUMAN]	27.18	4	5	27	195	19.5172	4.66553	0.937588	0.939254	0.925194	0.934012	0.00448686
O60869	Endothelial differentiation-related factor 1 OS=Homo sapiens GN=EDF1 PE=1 SV=1 - [EDF1_HUMAN]	61.49	11	11	31	148	16.3589	9.94971	0.921112	0.905029	0.901072	0.909071	0.00451112
Q86XZ4	Spermatogenesis-associated serine-rich protein 2 OS=Homo sapiens GN=SPATS2 PE=1 SV=1 - [SPAS2_HUMAN]	4.59	2	2	3	545	59.5076	8.89502	1.10019	1.12687	1.11527	1.11411	0.00454892
A0A024R8X3	Casein kinase 1, delta, isoform CRA_a OS=Homo sapiens GN=CSNK1D PE=4 SV=1 - [A0A024R8X3_HUMAN]	19.83	2	6	8	358	40.9318	9.81787	1.07072	1.05594	1.06609	1.06425	0.00458836
Q07960	Rho GTPase-activating protein 1 OS=Homo sapiens GN=ARHGAP1 PE=1 SV=1 - [RHG01_HUMAN]	35.99	14	14	28	439	50.4042	6.29053	0.938775	0.934217	0.948041	0.940344	0.00461605
B7ZKR8	USP48 protein OS=Homo sapiens GN=USP48 PE=2 SV=1 - [B7ZKR8_HUMAN]	14.24	13	13	17	983	112.915	5.51611	0.893618	0.894726	0.914426	0.900923	0.00462136
A0A024RDY9	Rho guanine nucleotide exchange factor (GEF) 7, isoform CRA_b OS=Homo sapiens GN=ARHGEF7 PE=4 SV=1 - [A0A024RDY9_HUMAN]	29.41	16	18	33	646	73.0942	7.21045	0.944897	0.94698	0.934188	0.942022	0.00463857
A0A024R0K2	Cold shock domain containing E1, RNA-binding, isoform CRA_b OS=Homo sapiens GN=CSDE1 PE=4 SV=1 - [A0A024R0K2_HUMAN]	39.37	29	29	68	767	85.6934	6.20166	1.05012	1.06219	1.06187	1.05806	0.00464338
K7EJH8	Alpha-actinin-4 (Fragment) OS=Homo sapiens GN=ACTN4 PE=1 SV=1 - [K7EJH8_HUMAN]	61.54	1	10	85	182	21.417	6.69775	1.11856	1.12538	1.09919	1.11438	0.00467035
O95202	LETM1 and EF-hand domain-containing protein 1, mitochondrial OS=Homo sapiens GN=LETM1 PE=1 SV=1 - [LETM1_HUMAN]	28.28	19	19	41	739	83.302	6.69775	1.04369	1.04322	1.05305	1.04665	0.00467203
Q8WXD5	Gem-associated protein 6 OS=Homo sapiens GN=GEMIN6 PE=1 SV=1 - [GEMI6_HUMAN]	5.99	1	1	1	167	18.8123	5.12256	1.14879	1.1823	1.186	1.17236	0.00468054
Q9BY32	Inosine triphosphate pyrophosphatase OS=Homo sapiens GN=ITPA PE=1 SV=2 - [ITPA_HUMAN]	46.39	7	7	24	194	21.4319	5.65576	0.9212	0.918147	0.902107	0.913818	0.00468771
P25789	Proteasome subunit alpha type-4 OS=Homo sapiens GN=PSMA4 PE=1 SV=1 - [PSA4_HUMAN]	57.09	14	14	71	261	29.4652	7.72314	0.977849	0.974677	0.971832	0.974786	0.00471715
Q9NRX4	14 kDa phosphohistidine phosphatase OS=Homo sapiens GN=PHPT1 PE=1 SV=1 - [PHP14_HUMAN]	61.6	8	8	34	125	13.8237	6.07471	0.84357	0.862357	0.825002	0.843643	0.00472295
A0A024R862	GTPase activating protein and VPS9 domains 1, isoform CRA_b OS=Homo sapiens GN=GAPVD1 PE=4 SV=1 - [A0A024R862_HUMAN]	11.44	15	15	27	1460	162.796	5.19873	1.08256	1.10359	1.10099	1.09571	0.00474544
A0A1B0GTG2	Alpha-aminoadipic semialdehyde dehydrogenase OS=Homo sapiens GN=ALDH7A1 PE=1 SV=1 - [A0A1B0GTG2_HUMAN]	50	24	24	91	536	58.103	8.1333	0.921058	0.91326	0.89999	0.911436	0.00478705
Q03154	Aminoacylase-1 OS=Homo sapiens GN=ACY1 PE=1 SV=1 - [ACY1_HUMAN]	21.32	8	8	12	408	45.856	6.17627	0.881825	0.899458	0.872011	0.884432	0.00479281
Q15404	Ras suppressor protein 1 OS=Homo sapiens GN=RSU1 PE=1 SV=3 - [RSU1_HUMAN]	44.04	8	8	23	277	31.5207	8.646	1.01971	1.02377	1.02498	1.02282	0.0048531
B2RDW0	cDNA, FLJ96792, highly similar to Homo sapiens calmodulin 2 (phosphorylase kinase, delta) (CALM2), mRNA OS=Homo sapiens PE=2 SV=1 - [B2RDW0_HUMAN]	55.7	9	10	97	149	16.7668	4.22119	1.14095	1.12217	1.156	1.13971	0.00486795
P14174	Macrophage migration inhibitory factor OS=Homo sapiens GN=MIF PE=1 SV=4 - [MIF_HUMAN]	35.65	3	3	12	115	12.4682	7.88428	0.880015	0.85222	0.849413	0.860549	0.00486925
G5E9L0	ADP-ribosylation factor GTPase-activating protein 2 OS=Homo sapiens GN=ARFGAP2 PE=1 SV=2 - [G5E9L0_HUMAN]	23.53	11	11	19	493	53.4437	8.49951	0.927391	0.939952	0.941481	0.936275	0.00487048
Q8IVJ1	Solute carrier family 41 member 1 OS=Homo sapiens GN=SLC41A1 PE=2 SV=2 - [S41A1_HUMAN]	4.48	2	2	2	513	54.8654	5.30029	0.923193	0.903983	0.904862	0.910679	0.00487907
O95671	N-acetylserotonin O-methyltransferase-like protein OS=Homo sapiens GN=ASMTL PE=1 SV=3 - [ASML_HUMAN]	20.13	11	11	21	621	68.813	6.07471	0.915643	0.912551	0.894838	0.907677	0.00489247
A0A0A0MR09	Tyrosine-protein phosphatase non-receptor type 9 OS=Homo sapiens GN=PTPN9 PE=1 SV=1 - [A0A0A0MR09_HUMAN]	14.41	8	8	13	583	66.9114	8.14795	1.13676	1.15244	1.11934	1.13618	0.00489407
Q96A33	Coiled-coil domain-containing protein 47 OS=Homo sapiens GN=CCDC47 PE=1 SV=1 - [CCD47_HUMAN]	26.29	13	13	28	483	55.8383	4.86865	1.10067	1.091	1.07876	1.09015	0.00490839
I3L0H8	ATP-dependent RNA helicase DDX19A OS=Homo sapiens GN=DDX19A PE=1 SV=1 - [I3L0H8_HUMAN]	39.6	1	17	42	447	50.488	6.37939	0.832671	0.867965	0.83945	0.846696	0.00493847
P31689	DnaJ homolog subfamily A member 1 OS=Homo sapiens GN=DNAJA1 PE=1 SV=2 - [DNJA1_HUMAN]	46.35	14	15	40	397	44.8395	7.07861	1.11096	1.13459	1.10839	1.11798	0.00495761
Q9NR33	DNA polymerase epsilon subunit 4 OS=Homo sapiens GN=POLE4 PE=1 SV=2 - [DPOE4_HUMAN]	17.95	2	2	3	117	12.2013	4.91943	0.876392	0.900529	0.875492	0.884138	0.00497126
B0FTY2	NudC-like protein OS=Homo sapiens PE=2 SV=1 - [B0FTY2_HUMAN]	27.7	9	9	12	361	40.7536	5.19873	0.926953	0.907134	0.911593	0.915227	0.00497661
P51674	Neuronal membrane glycoprotein M6-a OS=Homo sapiens GN=GPM6A PE=1 SV=2 - [GPM6A_HUMAN]	15.47	5	5	21	278	31.1884	5.2749	0.880331	0.856063	0.847481	0.861292	0.00499162
P23528	Cofilin-1 OS=Homo sapiens GN=CFL1 PE=1 SV=3 - [COF1_HUMAN]	86.75	16	21	229	166	18.4907	8.08936	0.889832	0.899584	0.872205	0.887207	0.00500749
E9PFR3	Serine/threonine-protein phosphatase 2A 56 kDa regulatory subunit delta isoform OS=Homo sapiens GN=PPP2R5D PE=1 SV=1 - [E9PFR3_HUMAN]	23.74	10	13	28	594	69.0729	8.1333	0.899158	0.877449	0.871789	0.882799	0.00502715
Q96P48	Arf-GAP with Rho-GAP domain, ANK repeat and PH domain-containing protein 1 OS=Homo sapiens GN=ARAP1 PE=1 SV=3 - [ARAP1_HUMAN]	1.59	2	2	2	1450	162.089	6.22705	0.888549	0.860929	0.860513	0.869997	0.00505325
P63173	60S ribosomal protein L38 OS=Homo sapiens GN=RPL38 PE=1 SV=2 - [RL38_HUMAN]	48.57	5	5	24	70	8.21273	10.0962	0.937856	0.931408	0.920708	0.929991	0.00506339
Q15691	Microtubule-associated protein RP/EB family member 1 OS=Homo sapiens GN=MAPRE1 PE=1 SV=3 - [MARE1_HUMAN]	59.33	11	14	58	268	29.9802	5.13525	0.937582	0.94138	0.925918	0.93496	0.00507661
Q53G71	Calreticulin variant (Fragment) OS=Homo sapiens PE=2 SV=1 - [Q53G71_HUMAN]	67.49	23	23	164	406	46.8901	4.44971	1.14915	1.19013	1.18083	1.17337	0.0050811
F8W038	Chromatin complexes subunit BAP18 OS=Homo sapiens GN=C17orf49 PE=1 SV=1 - [F8W038_HUMAN]	45.86	5	5	8	157	16.2795	8.76318	0.944335	0.950238	0.956631	0.950401	0.00508559
Q6ZMG9	Ceramide synthase 6 OS=Homo sapiens GN=CERS6 PE=1 SV=1 - [CERS6_HUMAN]	5.99	3	3	5	384	44.8606	7.6499	0.963227	0.956831	0.952792	0.957617	0.00509779
O14920	Inhibitor of nuclear factor kappa-B kinase subunit beta OS=Homo sapiens GN=IKBKB PE=1 SV=1 - [IKKB_HUMAN]	11.64	7	8	8	756	86.5089	5.78271	0.933876	0.917184	0.931399	0.927487	0.00510393
A8K6A6	cDNA FLJ78619, highly similar to Homo sapiens melanoma cell adhesion molecule (MCAM), mRNA OS=Homo sapiens PE=2 SV=1 - [A8K6A6_HUMAN]	24.15	14	14	23	646	71.5916	5.66846	1.10314	1.10416	1.08284	1.09671	0.00511744
P51398	28S ribosomal protein S29, mitochondrial OS=Homo sapiens GN=DAP3 PE=1 SV=1 - [RT29_HUMAN]	22.86	7	7	13	398	45.5376	8.88037	1.07093	1.05668	1.05859	1.06207	0.00513418
A0A0U1RR11	Protein CENPVL1 OS=Homo sapiens GN=CENPVL1 PE=4 SV=1 - [A0A0U1RR11_HUMAN]	7.35	1	2	2	272	29.8683	10.1108	0.872853	0.845665	0.837413	0.851977	0.00519086
P00374	Dihydrofolate reductase OS=Homo sapiens GN=DHFR PE=1 SV=2 - [DYR_HUMAN]	28.34	5	5	11	187	21.439	7.41553	0.855913	0.817624	0.846944	0.84016	0.00519142
Q09666	Neuroblast differentiation-associated protein AHNAK OS=Homo sapiens GN=AHNAK PE=1 SV=2 - [AHNK_HUMAN]	43.43	128	128	277	5890	628.699	6.15088	1.01924	1.01995	1.01567	1.01829	0.0052006
P20336	Ras-related protein Rab-3A OS=Homo sapiens GN=RAB3A PE=1 SV=1 - [RAB3A_HUMAN]	26.36	1	5	18	220	24.9681	5.03369	1.11373	1.1434	1.11945	1.12553	0.00520229
K4EN11	GAPDH (Fragment) OS=Homo sapiens PE=4 SV=1 - [K4EN11_HUMAN]	48.15	1	1	1	27	2.83038	5.61768	1.21936	1.17036	1.19617	1.1953	0.00520927
Q7Z7K6	Centromere protein V OS=Homo sapiens GN=CENPV PE=1 SV=1 - [CENPV_HUMAN]	51.64	12	13	29	275	29.9271	9.72998	0.891769	0.871682	0.86065	0.8747	0.0052434
B3KXL9	cDNA FLJ45690 fis, clone FCBBF5000384, highly similar to SWI/SNF-related matrix-associated actin-dependent regulator of chromatin subfamily Dmember 3 OS=Homo sapiens PE=2 SV=1 - [B3KXL9_HUMAN]	12.64	3	4	4	435	50.1699	9.1001	1.07041	1.08285	1.09073	1.08133	0.00524515
R9QF99	Signal transducer and activator of transcription (Fragment) OS=Homo sapiens GN=STAT2 PE=4 SV=1 - [R9QF99_HUMAN]	8.38	5	5	6	573	66.0702	7.13721	0.94145	0.928983	0.943393	0.937942	0.0052505
Q0MQR4	Poly (ADP-ribose) glycohydrolase OS=Homo sapiens GN=PARG PE=2 SV=1 - [Q0MQR4_HUMAN]	2.77	3	3	4	976	110.901	6.55127	0.949358	0.949182	0.937318	0.945286	0.00526158
B3KP90	cDNA FLJ31447 fis, clone NT2NE2000913, highly similar to Protein phosphatase 2C isoform beta (EC 3.1.3.16) OS=Homo sapiens PE=2 SV=1 - [B3KP90_HUMAN]	24.43	7	9	16	479	52.6764	5.04639	0.923611	0.901444	0.911184	0.91208	0.00528141
O60613	15 kDa selenoprotein OS=Homo sapiens GN=SEP15 PE=1 SV=3 - [SEP15_HUMAN]	25.31	3	3	10	162	17.7799	5.03369	1.10515	1.08204	1.09039	1.09253	0.00529091
B4DJB4	Isocitrate dehydrogenase [NAD] subunit, mitochondrial OS=Homo sapiens PE=2 SV=1 - [B4DJB4_HUMAN]	44.62	14	14	26	316	34.4834	6.44287	1.0215	1.02775	1.02549	1.02491	0.00533542
P11717	Cation-independent mannose-6-phosphate receptor OS=Homo sapiens GN=IGF2R PE=1 SV=3 - [MPRI_HUMAN]	27.06	56	56	107	2491	274.199	5.93506	1.16226	1.12823	1.13499	1.14183	0.0053361
A8K5Q1	cDNA FLJ77548, highly similar to Homo sapiens bin3, bicoid-interacting 3, homolog (Drosophila) (BCDIN3), mRNA OS=Homo sapiens PE=2 SV=1 - [A8K5Q1_HUMAN]	19.88	12	12	14	689	74.2816	9.56885	0.920184	0.898879	0.900398	0.906487	0.0053422
Q12770	Sterol regulatory element-binding protein cleavage-activating protein OS=Homo sapiens GN=SCAP PE=1 SV=4 - [SCAP_HUMAN]	2.97	3	3	4	1279	139.64	6.85889	0.959072	0.950037	0.947498	0.952202	0.00535619
B4DUI1	Myoglobin OS=Homo sapiens PE=2 SV=1 - [B4DUI1_HUMAN]	5.15	1	1	2	136	15.141	8.86572	0.914062	0.898827	0.888897	0.900596	0.00537611
P00441	Superoxide dismutase [Cu-Zn] OS=Homo sapiens GN=SOD1 PE=1 SV=2 - [SODC_HUMAN]	81.17	10	10	53	154	15.9259	6.12549	0.902951	0.882774	0.875001	0.886909	0.00538043
P60981	Destrin OS=Homo sapiens GN=DSTN PE=1 SV=3 - [DEST_HUMAN]	70.3	11	12	51	165	18.4935	7.85498	0.896787	0.909453	0.883007	0.896416	0.00539108
O75223	Gamma-glutamylcyclotransferase OS=Homo sapiens GN=GGCT PE=1 SV=1 - [GGCT_HUMAN]	45.21	8	8	21	188	20.9943	5.13525	0.865314	0.882545	0.895588	0.881149	0.00539741
P51153	Ras-related protein Rab-13 OS=Homo sapiens GN=RAB13 PE=1 SV=1 - [RAB13_HUMAN]	58.13	8	11	42	203	22.7597	9.18799	1.13652	1.15658	1.17658	1.15656	0.00541205
B4DSA2	cDNA FLJ50638, highly similar to T-cell immunomodulatory protein OS=Homo sapiens PE=2 SV=1 - [B4DSA2_HUMAN]	9.8	3	3	3	357	40.0092	6.22705	0.843801	0.879379	0.859351	0.860844	0.00543153
Q96GA7	Serine dehydratase-like OS=Homo sapiens GN=SDSL PE=1 SV=1 - [SDSL_HUMAN]	10.94	3	3	3	329	34.6521	6.88818	0.866955	0.870831	0.89581	0.877865	0.00543609
P02786	Transferrin receptor protein 1 OS=Homo sapiens GN=TFRC PE=1 SV=2 - [TFR1_HUMAN]	42.24	30	30	92	760	84.8179	6.60986	1.11554	1.12241	1.09502	1.11099	0.0054508
P21695	Glycerol-3-phosphate dehydrogenase [NAD(+)], cytoplasmic OS=Homo sapiens GN=GPD1 PE=1 SV=4 - [GPDA_HUMAN]	74.5	21	22	191	349	37.5433	6.17627	0.840694	0.870579	0.833923	0.848399	0.00547236
Q6P996	Pyridoxal-dependent decarboxylase domain-containing protein 1 OS=Homo sapiens GN=PDXDC1 PE=1 SV=2 - [PDXD1_HUMAN]	7.36	5	5	7	788	86.6523	5.37646	1.08525	1.11047	1.09708	1.0976	0.00552494
H3BSW0	Leucine-rich repeat-containing protein 57 (Fragment) OS=Homo sapiens GN=LRRC57 PE=1 SV=1 - [H3BSW0_HUMAN]	37.84	5	5	11	148	16.3138	9.17334	0.882056	0.876525	0.850446	0.869675	0.00554658
P09936	Ubiquitin carboxyl-terminal hydrolase isozyme L1 OS=Homo sapiens GN=UCHL1 PE=1 SV=2 - [UCHL1_HUMAN]	53.81	11	11	75	223	24.8085	5.47803	0.911667	0.930178	0.911753	0.917866	0.00557079
A8HT81	Glutathione S-transferase (Fragment) OS=Homo sapiens GN=GSTM2 PE=3 SV=1 - [A8HT81_HUMAN]	62.43	6	10	20	189	22.4052	5.19873	0.862816	0.880308	0.894181	0.879102	0.00558626
P25685	DnaJ homolog subfamily B member 1 OS=Homo sapiens GN=DNAJB1 PE=1 SV=4 - [DNJB1_HUMAN]	50	17	18	41	340	38.0204	8.63135	1.08852	1.11501	1.10183	1.10179	0.00559453
P09960	Leukotriene A-4 hydrolase OS=Homo sapiens GN=LTA4H PE=1 SV=2 - [LKHA4_HUMAN]	42.88	22	22	57	611	69.2412	6.17627	0.905417	0.918954	0.894541	0.906304	0.0056317
B2R717	cDNA, FLJ93235, highly similar to Homo sapiens cathepsin L2 (CTSL2), mRNA OS=Homo sapiens PE=2 SV=1 - [B2R717_HUMAN]	5.69	1	2	2	334	37.3472	8.76318	0.86891	0.854619	0.830333	0.851287	0.0056843
A0A024R6R1	SHC SH2-domain binding protein 1, isoform CRA_a OS=Homo sapiens GN=SHCBP1 PE=4 SV=1 - [A0A024R6R1_HUMAN]	7.29	5	5	5	672	75.6122	4.75439	1.17968	1.18672	1.22778	1.19806	0.00568553
Q5SSJ5	Heterochromatin protein 1-binding protein 3 OS=Homo sapiens GN=HP1BP3 PE=1 SV=1 - [HP1B3_HUMAN]	37.97	21	21	73	553	61.1693	9.67139	0.879606	0.851453	0.844495	0.858518	0.00570629
B2RMQ4	Cytoskeleton associated protein 2 OS=Homo sapiens GN=CKAP2 PE=2 SV=1 - [B2RMQ4_HUMAN]	11.73	8	8	14	682	76.8379	9.40771	1.03335	1.03621	1.04296	1.03751	0.00571817
A0A0C4DGS1	Dolichyl-diphosphooligosaccharide--protein glycosyltransferase 48 kDa subunit OS=Homo sapiens GN=DDOST PE=1 SV=1 - [A0A0C4DGS1_HUMAN]	26.65	9	9	47	439	48.769	5.69385	1.0715	1.05511	1.06154	1.06271	0.00572986
B4DW89	cDNA FLJ52785, highly similar to Protein cereblon OS=Homo sapiens PE=2 SV=1 - [B4DW89_HUMAN]	10.37	4	4	5	376	43.2649	7.29834	0.921896	0.907885	0.928674	0.919485	0.00573006
D6RIU2	Claudin domain-containing protein 1 (Fragment) OS=Homo sapiens GN=CLDND1 PE=1 SV=1 - [D6RIU2_HUMAN]	27.54	3	3	4	138	16.0387	4.94482	1.13166	1.13479	1.10509	1.12385	0.00573849
A6NDG6	Glycerol-3-phosphate phosphatase OS=Homo sapiens GN=PGP PE=1 SV=1 - [PGP_HUMAN]	19	5	5	9	321	33.9845	6.13818	0.931596	0.944484	0.928092	0.934724	0.00577834
Q2V8N0	HCV p7-transregulated protein 3 transcript variant 1 OS=Homo sapiens PE=2 SV=1 - [Q2V8N0_HUMAN]	15.08	2	2	2	126	14.1559	5.80811	1.1286	1.10945	1.14296	1.127	0.00578842
Q14847	LIM and SH3 domain protein 1 OS=Homo sapiens GN=LASP1 PE=1 SV=2 - [LASP1_HUMAN]	64.75	15	15	70	261	29.6982	7.04932	0.87736	0.901985	0.90175	0.893698	0.00585409
P50747	Biotin--protein ligase OS=Homo sapiens GN=HLCS PE=1 SV=1 - [BPL1_HUMAN]	2.48	2	2	2	726	80.7092	5.61768	0.902406	0.89146	0.917041	0.903636	0.00586147
A0A087WXN9	MTSS1-like protein OS=Homo sapiens GN=MTSS1L PE=1 SV=1 - [A0A087WXN9_HUMAN]	7.37	6	6	8	746	79.749	7.66455	0.869638	0.885534	0.900256	0.885143	0.00587285
Q8TCU6	Phosphatidylinositol 3,4,5-trisphosphate-dependent Rac exchanger 1 protein OS=Homo sapiens GN=PREX1 PE=1 SV=3 - [PREX1_HUMAN]	24.17	34	35	64	1659	186.085	6.44287	0.857571	0.845935	0.816146	0.839884	0.00588288
F5H365	Protein transport protein Sec23A OS=Homo sapiens GN=SEC23A PE=1 SV=1 - [F5H365_HUMAN]	34.24	19	21	59	736	82.9156	7.45947	0.939915	0.933392	0.949152	0.94082	0.00591492
Q96P47	Arf-GAP with GTPase, ANK repeat and PH domain-containing protein 3 OS=Homo sapiens GN=AGAP3 PE=1 SV=2 - [AGAP3_HUMAN]	8.23	4	6	6	875	94.9853	7.97217	0.934546	0.936097	0.919116	0.92992	0.00592927
J3QQQ8	Nucleosome-remodeling factor subunit BPTF (Fragment) OS=Homo sapiens GN=BPTF PE=1 SV=1 - [J3QQQ8_HUMAN]	5	1	2	2	420	48.3973	8.14795	0.832766	0.85354	0.872295	0.852867	0.00596632
A8K594	cDNA FLJ77256, highly similar to Homo sapiens SH3-domain binding protein 4 (SH3BP4), mRNA OS=Homo sapiens PE=2 SV=1 - [A8K594_HUMAN]	25.44	22	22	32	963	107.431	7.59131	1.13005	1.12036	1.09937	1.11659	0.00597652
P55011	Solute carrier family 12 member 2 OS=Homo sapiens GN=SLC12A2 PE=1 SV=1 - [S12A2_HUMAN]	11.39	11	11	17	1212	131.364	6.40479	1.05346	1.05109	1.0653	1.05661	0.00597762
A0JLT3	PPP2R3A protein (Fragment) OS=Homo sapiens GN=PPP2R3A PE=2 SV=1 - [A0JLT3_HUMAN]	4.26	1	1	1	258	29.0125	8.07471	0.924471	0.933343	0.912784	0.923533	0.00600692
A0A0C4DGN6	ARF GTPase-activating protein GIT1 OS=Homo sapiens GN=GIT1 PE=1 SV=1 - [A0A0C4DGN6_HUMAN]	17.94	9	11	16	747	83.0801	6.87354	0.937264	0.9177	0.924701	0.926555	0.00601791
Q04917	14-3-3 protein eta OS=Homo sapiens GN=YWHAH PE=1 SV=4 - [1433F_HUMAN]	71.54	13	17	114	246	28.201	4.84326	0.95956	0.958974	0.948939	0.955824	0.00603275
A0A087WWS1	THO complex subunit 1 OS=Homo sapiens GN=THOC1 PE=1 SV=1 - [A0A087WWS1_HUMAN]	30.44	18	18	33	657	75.6045	4.98291	1.02309	1.02935	1.02374	1.0254	0.00606733
P62273	40S ribosomal protein S29 OS=Homo sapiens GN=RPS29 PE=1 SV=2 - [RS29_HUMAN]	46.43	4	4	7	56	6.6723	10.1255	0.932903	0.939818	0.921382	0.931368	0.00608243
Q8WVQ1	Soluble calcium-activated nucleotidase 1 OS=Homo sapiens GN=CANT1 PE=1 SV=1 - [CANT1_HUMAN]	6.23	3	3	4	401	44.8117	6.0874	1.14432	1.11746	1.15381	1.13853	0.00611654
Q9UNS2	COP9 signalosome complex subunit 3 OS=Homo sapiens GN=COPS3 PE=1 SV=3 - [CSN3_HUMAN]	30.73	11	11	25	423	47.842	6.65381	0.932608	0.948554	0.936738	0.9393	0.00613975
B5BU83	Stathmin OS=Homo sapiens GN=STMN1 PE=2 SV=1 - [B5BU83_HUMAN]	65.77	14	15	106	149	17.32	5.97314	0.852758	0.881307	0.844883	0.859649	0.00615782
Q9NRX5	Serine incorporator 1 OS=Homo sapiens GN=SERINC1 PE=1 SV=1 - [SERC1_HUMAN]	12.8	5	5	11	453	50.4612	5.84619	1.21281	1.16576	1.17387	1.18414	0.00616086
A0A0A0N0L3	TDP43 isoform H OS=Homo sapiens GN=TDP43 PE=2 SV=1 - [A0A0A0N0L3_HUMAN]	30.11	10	11	33	372	41.6059	7.10791	0.957892	0.944505	0.950472	0.950956	0.00617601
A0A0S2Z5D2	Mitochondrial ribosomal protein S28 isoform 4 (Fragment) OS=Homo sapiens GN=MRPS28 PE=2 SV=1 - [A0A0S2Z5D2_HUMAN]	22.1	2	4	5	181	20.1354	9.12939	0.934702	0.946195	0.949438	0.943445	0.00619042
O75400	Pre-mRNA-processing factor 40 homolog A OS=Homo sapiens GN=PRPF40A PE=1 SV=2 - [PR40A_HUMAN]	18.5	17	18	38	957	108.737	7.56201	1.04179	1.05072	1.03924	1.04392	0.00621553
P04083	Annexin A1 OS=Homo sapiens GN=ANXA1 PE=1 SV=2 - [ANXA1_HUMAN]	72.83	24	24	221	346	38.69	7.02002	0.92271	0.920457	0.901444	0.91487	0.00621881
P32969	60S ribosomal protein L9 OS=Homo sapiens GN=RPL9 PE=1 SV=1 - [RL9_HUMAN]	69.27	10	10	46	192	21.8498	9.94971	1.07763	1.05937	1.06561	1.06754	0.00623615
Q8IVL6	Prolyl 3-hydroxylase 3 OS=Homo sapiens GN=P3H3 PE=1 SV=1 - [P3H3_HUMAN]	8.29	4	4	6	736	81.7856	6.31592	1.04973	1.03989	1.05217	1.04726	0.00625278
Q68D08	Putative uncharacterized protein DKFZp686B04128 OS=Homo sapiens GN=DKFZp686B04128 PE=2 SV=1 - [Q68D08_HUMAN]	35.49	9	10	28	324	36.7266	6.06201	0.91976	0.93898	0.931238	0.929993	0.00630029
Q8WUH2	Transforming growth factor-beta receptor-associated protein 1 OS=Homo sapiens GN=TGFBRAP1 PE=1 SV=1 - [TGFA1_HUMAN]	5.58	5	5	7	860	97.096	6.55127	0.930756	0.93763	0.947635	0.938674	0.00632513
P61019	Ras-related protein Rab-2A OS=Homo sapiens GN=RAB2A PE=1 SV=1 - [RAB2A_HUMAN]	60.38	4	11	58	212	23.5308	6.53662	1.03117	1.03467	1.0409	1.03558	0.0063394
Q92499	ATP-dependent RNA helicase DDX1 OS=Homo sapiens GN=DDX1 PE=1 SV=2 - [DDX1_HUMAN]	51.08	33	33	128	740	82.3798	7.2251	0.97215	0.971458	0.964469	0.969359	0.0063487
P49189	4-trimethylaminobutyraldehyde dehydrogenase OS=Homo sapiens GN=ALDH9A1 PE=1 SV=3 - [AL9A1_HUMAN]	45.75	19	19	79	494	53.767	5.87158	0.888472	0.883197	0.856403	0.876024	0.00635193
D3DN94	Poly (ADP-ribose) polymerase family, member 14, isoform CRA_a OS=Homo sapiens GN=PARP14 PE=4 SV=1 - [D3DN94_HUMAN]	9.27	12	12	15	1424	160.062	8.35303	1.09984	1.10141	1.07828	1.09318	0.00635648
P11766	Alcohol dehydrogenase class-3 OS=Homo sapiens GN=ADH5 PE=1 SV=4 - [ADHX_HUMAN]	40.37	15	15	69	374	39.6984	7.48877	0.861211	0.865727	0.828003	0.851647	0.00636609
B7Z992	cDNA FLJ53698, highly similar to Gelsolin OS=Homo sapiens PE=2 SV=1 - [B7Z992_HUMAN]	40.14	24	24	121	715	78.7827	6.11279	0.910835	0.918858	0.893736	0.90781	0.00639523
Q8WTV7	DMXL2 protein (Fragment) OS=Homo sapiens GN=DMXL2 PE=2 SV=1 - [Q8WTV7_HUMAN]	1.63	1	1	1	551	61.4919	7.59131	1.22879	1.17422	1.19346	1.19882	0.00639584
P07737	Profilin-1 OS=Homo sapiens GN=PFN1 PE=1 SV=2 - [PROF1_HUMAN]	87.86	10	10	123	140	15.0446	8.26514	0.926591	0.939463	0.919898	0.928651	0.00641246
H7C270	Carboxy-terminal domain RNA polymerase II polypeptide A small phosphatase 1 (Fragment) OS=Homo sapiens GN=CTDSP1 PE=1 SV=1 - [H7C270_HUMAN]	7.87	2	2	2	254	28.4875	6.44287	0.942182	0.949969	0.933777	0.941976	0.00643002
Q13850	Peripheral benzodiazepine receptor OS=Homo sapiens PE=4 SV=1 - [Q13850_HUMAN]	14.79	3	3	11	169	18.4714	8.86572	0.875586	0.860276	0.835984	0.857282	0.00646313
B7Z1K5	Tubulin alpha chain OS=Homo sapiens PE=2 SV=1 - [B7Z1K5_HUMAN]	49.52	4	20	520	519	57.7232	5.07178	0.879109	0.839564	0.855135	0.857936	0.00649025
P28838	Cytosol aminopeptidase OS=Homo sapiens GN=LAP3 PE=1 SV=3 - [AMPL_HUMAN]	50.48	22	22	81	519	56.1308	7.92822	1.03754	1.04983	1.04387	1.04375	0.00651379
P05067	Amyloid beta A4 protein OS=Homo sapiens GN=APP PE=1 SV=3 - [A4_HUMAN]	18.7	11	12	21	770	86.8881	4.81787	1.09971	1.12192	1.09393	1.10519	0.00651502
Q96GK7	Fumarylacetoacetate hydrolase domain-containing protein 2A OS=Homo sapiens GN=FAHD2A PE=1 SV=1 - [FAH2A_HUMAN]	20.7	5	5	9	314	34.5741	8.23584	0.939252	0.932113	0.948897	0.940087	0.00652351
A8K6D2	cDNA FLJ76620, highly similar to Homo sapiens C2f protein (C2F), mRNA OS=Homo sapiens PE=2 SV=1 - [A8K6D2_HUMAN]	22.54	5	5	5	244	26.6751	9.17334	1.06833	1.05234	1.06678	1.06248	0.0065698
I3L0W4	Diamine acetyltransferase 2 OS=Homo sapiens GN=SAT2 PE=1 SV=1 - [I3L0W4_HUMAN]	5.15	1	1	2	136	15.0468	6.01123	0.846472	0.874078	0.832835	0.851128	0.00657486
Q2TAL8	Glutamine-rich protein 1 OS=Homo sapiens GN=QRICH1 PE=1 SV=1 - [QRIC1_HUMAN]	5.15	4	4	7	776	86.3819	5.87158	0.88819	0.906171	0.875205	0.889855	0.00657841
Q5SYE7	NHS-like protein 1 OS=Homo sapiens GN=NHSL1 PE=1 SV=2 - [NHSL1_HUMAN]	6.4	9	9	11	1610	170.563	6.96143	1.11972	1.14814	1.15847	1.14211	0.00657937
G3V5V3	Nuclear export mediator factor NEMF (Fragment) OS=Homo sapiens GN=NEMF PE=1 SV=8 - [G3V5V3_HUMAN]	9.82	10	10	16	998	113.878	5.84619	0.935876	0.951771	0.943551	0.943733	0.00658645
B7Z7F3	Ran-binding protein 3 OS=Homo sapiens GN=RANBP3 PE=1 SV=1 - [B7Z7F3_HUMAN]	26.32	10	10	18	494	52.8628	4.83057	0.968181	0.968345	0.975443	0.970656	0.00658956
P09455	Retinol-binding protein 1 OS=Homo sapiens GN=RBP1 PE=1 SV=2 - [RET1_HUMAN]	84.44	12	12	77	135	15.8399	5.10986	0.883625	0.909127	0.907052	0.899934	0.00661076
P49589	Cysteine--tRNA ligase, cytoplasmic OS=Homo sapiens GN=CARS PE=1 SV=3 - [SYCC_HUMAN]	36.36	25	25	69	748	85.4192	6.75635	1.08899	1.10618	1.08059	1.09192	0.00664483
Q2TAA5	GDP-Man:Man(3)GlcNAc(2)-PP-Dol alpha-1,2-mannosyltransferase OS=Homo sapiens GN=ALG11 PE=1 SV=2 - [ALG11_HUMAN]	1.83	1	1	1	492	55.6149	8.48486	0.837731	0.870148	0.873753	0.860544	0.00667812
Q02880	DNA topoisomerase 2-beta OS=Homo sapiens GN=TOP2B PE=1 SV=3 - [TOP2B_HUMAN]	33.58	43	56	122	1626	183.152	8.00146	0.911913	0.916462	0.891435	0.906603	0.00672357
Q16512	Serine/threonine-protein kinase N1 OS=Homo sapiens GN=PKN1 PE=1 SV=2 - [PKN1_HUMAN]	7.96	7	8	10	942	103.868	6.3667	0.946797	0.960043	0.95085	0.952563	0.00675438
O00273	DNA fragmentation factor subunit alpha OS=Homo sapiens GN=DFFA PE=1 SV=1 - [DFFA_HUMAN]	41.99	11	11	23	331	36.4995	4.79248	0.953292	0.939582	0.939152	0.944009	0.00680716
O75475	PC4 and SFRS1-interacting protein OS=Homo sapiens GN=PSIP1 PE=1 SV=1 - [PSIP1_HUMAN]	46.98	24	25	92	530	60.0667	9.12939	0.90726	0.888536	0.87601	0.890602	0.00681889
H7C0D5	Protein YIPF4 (Fragment) OS=Homo sapiens GN=YIPF4 PE=1 SV=1 - [H7C0D5_HUMAN]	15.52	1	1	2	58	6.44319	4.42432	1.1253	1.09628	1.10139	1.10766	0.00683304
G3V1C3	Apoptosis inhibitor 5 OS=Homo sapiens GN=API5 PE=1 SV=1 - [G3V1C3_HUMAN]	38.43	7	19	60	510	57.5251	6.0874	1.10636	1.13825	1.13841	1.12767	0.00689425
Q53EQ3	Gamma-tubulin complex component (Fragment) OS=Homo sapiens PE=2 SV=1 - [Q53EQ3_HUMAN]	16.65	14	14	19	901	102.384	6.84424	0.959106	0.956507	0.967337	0.960983	0.00692652
P14136	Glial fibrillary acidic protein OS=Homo sapiens GN=GFAP PE=1 SV=1 - [GFAP_HUMAN]	72.69	29	36	380	432	49.8496	5.51611	1.15756	1.12856	1.11995	1.13535	0.00699057
P28331	NADH-ubiquinone oxidoreductase 75 kDa subunit, mitochondrial OS=Homo sapiens GN=NDUFS1 PE=1 SV=3 - [NDUS1_HUMAN]	44.84	23	23	49	727	79.4165	6.22705	1.02512	1.03366	1.02919	1.02932	0.0069965
A0A024R0X0	AP1 gamma subunit binding protein 1, isoform CRA_d OS=Homo sapiens GN=AP1GBP1 PE=4 SV=1 - [A0A024R0X0_HUMAN]	4.57	5	5	6	1314	140.552	5.03369	0.961115	0.959423	0.969413	0.963317	0.00700656
P53609	Geranylgeranyl transferase type-1 subunit beta OS=Homo sapiens GN=PGGT1B PE=1 SV=2 - [PGTB1_HUMAN]	5.57	2	2	2	377	42.3408	6.82959	0.886124	0.910611	0.910882	0.902539	0.00701833
D3DNT9	EPH receptor B3, isoform CRA_a OS=Homo sapiens GN=EPHB3 PE=3 SV=1 - [D3DNT9_HUMAN]	10.77	7	8	14	956	105.868	6.21436	1.06809	1.05242	1.05447	1.05833	0.0070367
B7Z5Y7	cDNA FLJ53090, moderately similar to RNA-binding motif, single-stranded-interacting protein 2 OS=Homo sapiens PE=2 SV=1 - [B7Z5Y7_HUMAN]	15.63	4	4	6	288	30.8541	9.02686	0.938331	0.933628	0.950412	0.94079	0.00705194
P27816	Microtubule-associated protein 4 OS=Homo sapiens GN=MAP4 PE=1 SV=3 - [MAP4_HUMAN]	55.38	35	57	278	1152	120.93	5.42725	0.938734	0.952147	0.936587	0.942489	0.00709037
Q53FI7	Four and a half LIM domains 1 variant (Fragment) OS=Homo sapiens PE=2 SV=1 - [Q53FI7_HUMAN]	65.71	5	16	57	280	31.8738	8.22119	0.901397	0.889213	0.868393	0.886335	0.00710964
Q9GZN8	UPF0687 protein C20orf27 OS=Homo sapiens GN=C20orf27 PE=1 SV=3 - [CT027_HUMAN]	13.79	2	2	3	174	19.2788	6.84424	0.89773	0.867373	0.8654	0.876834	0.00713973
P10809	60 kDa heat shock protein, mitochondrial OS=Homo sapiens GN=HSPD1 PE=1 SV=2 - [CH60_HUMAN]	73.12	21	32	322	573	61.0164	5.87158	1.06364	1.05901	1.07788	1.06684	0.00714203
Q08380	Galectin-3-binding protein OS=Homo sapiens GN=LGALS3BP PE=1 SV=1 - [LG3BP_HUMAN]	30.6	14	14	39	585	65.2893	5.2749	1.07082	1.08613	1.06503	1.07399	0.00715812
O15061	Synemin OS=Homo sapiens GN=SYNM PE=1 SV=2 - [SYNEM_HUMAN]	26.65	2	35	70	1565	172.663	5.16064	1.09094	1.08009	1.06753	1.07952	0.00716227
P07384	Calpain-1 catalytic subunit OS=Homo sapiens GN=CAPN1 PE=1 SV=1 - [CAN1_HUMAN]	41.04	26	26	60	714	81.8382	5.66846	0.926342	0.942041	0.92273	0.930371	0.0071696
Q13217	DnaJ homolog subfamily C member 3 OS=Homo sapiens GN=DNAJC3 PE=1 SV=1 - [DNJC3_HUMAN]	28.17	12	13	31	504	57.5442	6.15088	1.09055	1.11514	1.08946	1.09839	0.0071838
Q9UPN7	Serine/threonine-protein phosphatase 6 regulatory subunit 1 OS=Homo sapiens GN=PPP6R1 PE=1 SV=5 - [PP6R1_HUMAN]	2.16	2	2	2	881	96.6637	4.55127	0.83945	0.86878	0.823188	0.843806	0.00721559
B2RDT9	cDNA, FLJ96765 OS=Homo sapiens PE=2 SV=1 - [B2RDT9_HUMAN]	13.79	1	4	8	348	39.3598	5.10986	1.17501	1.15563	1.20822	1.17962	0.00722886
Q9P258	Protein RCC2 OS=Homo sapiens GN=RCC2 PE=1 SV=2 - [RCC2_HUMAN]	45.79	19	19	51	522	56.0492	8.77783	0.95052	0.957594	0.963205	0.957106	0.00724088
P29317	Ephrin type-A receptor 2 OS=Homo sapiens GN=EPHA2 PE=1 SV=2 - [EPHA2_HUMAN]	22.44	16	17	37	976	108.197	6.22705	1.19671	1.17002	1.14598	1.1709	0.00726761
P54577	Tyrosine--tRNA ligase, cytoplasmic OS=Homo sapiens GN=YARS PE=1 SV=4 - [SYYC_HUMAN]	56.06	29	29	74	528	59.1061	7.04932	1.08452	1.06337	1.07018	1.07269	0.00727323
P82673	28S ribosomal protein S35, mitochondrial OS=Homo sapiens GN=MRPS35 PE=1 SV=1 - [RT35_HUMAN]	16.41	5	5	9	323	36.8211	8.23584	1.10372	1.09912	1.0776	1.09348	0.00733188
Q8IYK4	Procollagen galactosyltransferase 2 OS=Homo sapiens GN=COLGALT2 PE=1 SV=1 - [GT252_HUMAN]	20.77	11	12	28	626	72.8779	6.20166	0.942222	0.934966	0.922532	0.93324	0.00733489
Q05DQ6	NDC80 protein (Fragment) OS=Homo sapiens GN=NDC80 PE=2 SV=1 - [Q05DQ6_HUMAN]	20.61	12	12	16	524	60.27	8.06006	0.914107	0.912658	0.933985	0.92025	0.00736066
Q6LCB0	FADD protein (Fragment) OS=Homo sapiens GN=FADD PE=4 SV=1 - [Q6LCB0_HUMAN]	25.5	3	3	5	149	16.6854	5.65576	1.08925	1.07945	1.10659	1.09177	0.00739569
Q9H6T3	RNA polymerase II-associated protein 3 OS=Homo sapiens GN=RPAP3 PE=1 SV=2 - [RPAP3_HUMAN]	31.88	19	19	29	665	75.6719	6.84424	1.02963	1.037	1.02816	1.03159	0.00741172
D6W5Z8	Kruppel-like factor 16, isoform CRA_a OS=Homo sapiens GN=KLF16 PE=4 SV=1 - [D6W5Z8_HUMAN]	5.21	1	1	1	211	21.5558	10.3599	0.86198	0.881439	0.839795	0.861071	0.00741484
P00966	Argininosuccinate synthase OS=Homo sapiens GN=ASS1 PE=1 SV=2 - [ASSY_HUMAN]	31.55	13	13	32	412	46.501	8.01611	1.1005	1.11724	1.08679	1.10151	0.0074385
F5GZ78	Paxillin OS=Homo sapiens GN=PXN PE=1 SV=1 - [F5GZ78_HUMAN]	28.35	13	13	25	589	64.1918	6.354	1.07621	1.10268	1.08697	1.08862	0.00743984
F5GX99	Caseinolytic peptidase B protein homolog OS=Homo sapiens GN=CLPB PE=1 SV=1 - [F5GX99_HUMAN]	10.38	1	4	7	501	54.7883	8.79248	1.05856	1.06976	1.05188	1.06007	0.00745693
O95989	Diphosphoinositol polyphosphate phosphohydrolase 1 OS=Homo sapiens GN=NUDT3 PE=1 SV=1 - [NUDT3_HUMAN]	30.81	5	5	10	172	19.4587	6.34131	0.876751	0.876047	0.906029	0.886276	0.00746135
A8K2R3	cDNA FLJ75083, highly similar to Homo sapiens amine oxidase (flavin containing) domain 2 (AOF2),mRNA OS=Homo sapiens PE=2 SV=1 - [A8K2R3_HUMAN]	26.85	18	18	33	730	81.1187	6.22705	0.950114	0.939484	0.932332	0.940643	0.00748888
Q15121	Astrocytic phosphoprotein PEA-15 OS=Homo sapiens GN=PEA15 PE=1 SV=2 - [PEA15_HUMAN]	64.62	9	9	38	130	15.0308	5.021	0.955286	0.942784	0.955809	0.951293	0.00755321
K7ERG2	NF-kappa-B inhibitor-interacting Ras-like protein 2 (Fragment) OS=Homo sapiens GN=NKIRAS2 PE=1 SV=8 - [K7ERG2_HUMAN]	15.71	2	2	2	140	16.2913	6.58057	0.899617	0.870409	0.899151	0.889726	0.00758523
P40925	Malate dehydrogenase, cytoplasmic OS=Homo sapiens GN=MDH1 PE=1 SV=4 - [MDHC_HUMAN]	48.8	18	18	83	334	36.403	7.35693	0.905406	0.886068	0.871384	0.887619	0.00759772
P20700	Lamin-B1 OS=Homo sapiens GN=LMNB1 PE=1 SV=2 - [LMNB1_HUMAN]	63.31	37	42	281	586	66.3676	5.16064	0.926986	0.926006	0.905316	0.919436	0.00760409
O60637	Tetraspanin-3 OS=Homo sapiens GN=TSPAN3 PE=2 SV=1 - [TSN3_HUMAN]	16.21	5	5	10	253	27.9992	5.80811	0.908264	0.877175	0.881253	0.888897	0.00762061
A0A140VJS7	Testicular tissue protein Li 153 OS=Homo sapiens PE=2 SV=1 - [A0A140VJS7_HUMAN]	61.88	1	9	27	160	17.7705	7.23975	0.895567	0.868947	0.858392	0.874302	0.00765368
O15484	Calpain-5 OS=Homo sapiens GN=CAPN5 PE=1 SV=2 - [CAN5_HUMAN]	36.72	20	20	66	640	73.1227	7.63525	0.940045	0.920315	0.921402	0.927254	0.00765867
P25325	3-mercaptopyruvate sulfurtransferase OS=Homo sapiens GN=MPST PE=1 SV=3 - [THTM_HUMAN]	33	7	7	10	297	33.1576	6.59521	1.04311	1.03888	1.03168	1.03789	0.0076694
O00479	High mobility group nucleosome-binding domain-containing protein 4 OS=Homo sapiens GN=HMGN4 PE=1 SV=3 - [HMGN4_HUMAN]	26.67	3	3	8	90	9.53323	10.4771	0.878011	0.894274	0.910512	0.894266	0.00778172
P55058	Phospholipid transfer protein OS=Homo sapiens GN=PLTP PE=1 SV=1 - [PLTP_HUMAN]	7.3	3	3	7	493	54.7045	7.00537	1.16037	1.21676	1.18043	1.18585	0.0077935
B4DEX5	Prion protein interacting protein, isoform CRA_d OS=Homo sapiens GN=PRNPIP PE=2 SV=1 - [B4DEX5_HUMAN]	21.88	4	4	9	160	18.1731	7.32764	0.820638	0.867681	0.831149	0.839823	0.00782793
A0A024QZP7	Cell division cycle 2, G1 to S and G2 to M, isoform CRA_a OS=Homo sapiens GN=CDC2 PE=1 SV=1 - [A0A024QZP7_HUMAN]	38.05	7	10	28	297	34.0599	8.39697	0.881647	0.896228	0.859194	0.879023	0.0078339
Q9NR31	GTP-binding protein SAR1a OS=Homo sapiens GN=SAR1A PE=1 SV=1 - [SAR1A_HUMAN]	34.85	5	7	26	198	22.3525	6.68311	0.94196	0.95474	0.955508	0.950736	0.00785933
A0A0J9YYJ0	Protein canopy homolog 4 (Fragment) OS=Homo sapiens GN=CNPY4 PE=1 SV=1 - [A0A0J9YYJ0_HUMAN]	73.73	7	7	14	118	13.273	8.42627	1.10996	1.14336	1.11171	1.12168	0.00786247
O95786	Probable ATP-dependent RNA helicase DDX58 OS=Homo sapiens GN=DDX58 PE=1 SV=2 - [DDX58_HUMAN]	14.38	12	12	18	925	106.531	6.40479	1.12913	1.10798	1.14757	1.12822	0.00786305
B2RAU5	Sorting nexin OS=Homo sapiens PE=2 SV=1 - [B2RAU5_HUMAN]	17.31	8	8	12	595	66.5196	5.65576	1.03587	1.04798	1.04709	1.04365	0.00787838
Q00688	Peptidyl-prolyl cis-trans isomerase FKBP3 OS=Homo sapiens GN=FKBP3 PE=1 SV=1 - [FKBP3_HUMAN]	50.89	10	10	49	224	25.1613	9.27588	0.895019	0.91397	0.882322	0.897104	0.00789163
C9JFU1	Melanoregulin (Fragment) OS=Homo sapiens GN=MREG PE=1 SV=1 - [C9JFU1_HUMAN]	6.96	1	1	2	115	13.702	6.32861	1.17799	1.14963	1.20472	1.17745	0.00793838
A0A024RCB5	Chitinase domain containing 1, isoform CRA_a OS=Homo sapiens GN=CHID1 PE=4 SV=1 - [A0A024RCB5_HUMAN]	33.16	12	12	22	386	44.0898	7.69385	0.933938	0.950461	0.934427	0.939608	0.00798233
P0CG48	Polyubiquitin-C OS=Homo sapiens GN=UBC PE=1 SV=3 - [UBC_HUMAN]	78.98	1	7	184	685	76.9915	7.66455	1.16585	1.1429	1.12112	1.14329	0.00802294
P55145	Mesencephalic astrocyte-derived neurotrophic factor OS=Homo sapiens GN=MANF PE=1 SV=3 - [MANF_HUMAN]	47.25	11	11	39	182	20.6868	8.68994	1.12809	1.16922	1.13295	1.14342	0.00808803
F1T0I1	Protein transport protein Sec16A OS=Homo sapiens GN=SEC16A PE=1 SV=1 - [F1T0I1_HUMAN]	8.48	18	18	25	2334	249.328	5.84619	1.03714	1.02796	1.03732	1.03414	0.00809063
Q15084	Protein disulfide-isomerase A6 OS=Homo sapiens GN=PDIA6 PE=1 SV=1 - [PDIA6_HUMAN]	47.73	19	19	88	440	48.0913	5.08447	1.08922	1.06497	1.07751	1.07723	0.00812318
D6RGI3	Septin 11, isoform CRA_b OS=Homo sapiens GN=SEPT11 PE=1 SV=1 - [D6RGI3_HUMAN]	54.12	11	21	87	425	48.9751	6.96143	0.918397	0.888086	0.897663	0.901382	0.00812765
Q92804	TATA-binding protein-associated factor 2N OS=Homo sapiens GN=TAF15 PE=1 SV=1 - [RBP56_HUMAN]	34.8	11	14	56	592	61.7931	8.01611	0.89785	0.925603	0.912065	0.911839	0.00815896
B5BU01	Eukaryotic translation initiation factor 2 beta OS=Homo sapiens GN=EIF2S2 PE=2 SV=1 - [B5BU01_HUMAN]	36.64	12	12	37	333	38.3064	5.93506	1.03321	1.02543	1.02564	1.02809	0.00818879
B4E0P8	cDNA FLJ53007, highly similar to UBA/UBX 33.3 kDa protein OS=Homo sapiens PE=2 SV=1 - [B4E0P8_HUMAN]	26	5	5	17	200	22.927	9.12939	0.925767	0.936335	0.945943	0.936015	0.00819037
D6RHU4	Uncharacterized protein C4orf17 OS=Homo sapiens GN=C4orf17 PE=4 SV=1 - [D6RHU4_HUMAN]	2.72	1	1	1	294	32.1534	8.96826	0.876529	0.903297	0.86761	0.882479	0.00822233
Q9UHL4	Dipeptidyl peptidase 2 OS=Homo sapiens GN=DPP7 PE=1 SV=3 - [DPP2_HUMAN]	19.92	8	8	22	492	54.3072	6.31592	0.968431	0.961035	0.956525	0.961997	0.00823724
O43639	Cytoplasmic protein NCK2 OS=Homo sapiens GN=NCK2 PE=1 SV=2 - [NCK2_HUMAN]	23.95	7	9	10	380	42.8885	6.94678	0.916839	0.898552	0.88543	0.900274	0.00823768
B2R9L6	cDNA, FLJ94450, highly similar to Homo sapiens cyclin-dependent kinase 9 (CDC2-related kinase) (CDK9), mRNA OS=Homo sapiens PE=2 SV=1 - [B2R9L6_HUMAN]	12.9	4	5	11	372	42.7202	8.79248	1.09495	1.07591	1.07073	1.08053	0.00825798
B0QYK0	RNA-binding protein EWS OS=Homo sapiens GN=EWSR1 PE=1 SV=1 - [B0QYK0_HUMAN]	17.15	2	9	51	618	64.8891	9.37842	0.835588	0.866361	0.878736	0.860228	0.00831767
P35232	Prohibitin OS=Homo sapiens GN=PHB PE=1 SV=1 - [PHB_HUMAN]	51.47	14	14	88	272	29.7859	5.75732	1.02351	1.02954	1.02201	1.02502	0.00834051
Q5JVZ5	Engulfment and cell motility protein 2 OS=Homo sapiens GN=ELMO2 PE=1 SV=1 - [Q5JVZ5_HUMAN]	23.12	14	14	24	718	82.3122	5.89697	0.94212	0.922548	0.922533	0.929067	0.00835945
D2DKG3	MHC class I antigen (Fragment) OS=Homo sapiens GN=HLA-C PE=3 SV=1 - [D2DKG3_HUMAN]	36.46	1	6	11	181	21.1194	7.37158	1.17872	1.15054	1.13009	1.15312	0.00837048
A6NHR9	Structural maintenance of chromosomes flexible hinge domain-containing protein 1 OS=Homo sapiens GN=SMCHD1 PE=1 SV=2 - [SMHD1_HUMAN]	20.75	40	40	69	2005	226.231	7.29834	0.972297	0.964631	0.973384	0.970104	0.00838172
Q9H1E3	Nuclear ubiquitous casein and cyclin-dependent kinase substrate 1 OS=Homo sapiens GN=NUCKS1 PE=1 SV=1 - [NUCKS_HUMAN]	20.99	5	5	20	243	27.28	5.08447	0.85242	0.88996	0.852809	0.865063	0.00840443
A8K2I7	cDNA FLJ76072, highly similar to Homo sapiens GIPC PDZ domain containing family, member 1 (GIPC1), transcript variant 1, mRNA OS=Homo sapiens PE=2 SV=1 - [A8K2I7_HUMAN]	23.12	5	6	12	333	36.0167	6.27783	1.10154	1.09819	1.13017	1.10997	0.00840491
B8ZZW5	Late secretory pathway protein AVL9 homolog OS=Homo sapiens GN=AVL9 PE=1 SV=1 - [B8ZZW5_HUMAN]	2.22	1	1	2	630	69.7574	6.03662	0.950393	0.931364	0.939229	0.940329	0.00845076
P45974	Ubiquitin carboxyl-terminal hydrolase 5 OS=Homo sapiens GN=USP5 PE=1 SV=2 - [UBP5_HUMAN]	41.38	29	29	75	858	95.7253	5.03369	0.912126	0.928116	0.935576	0.925273	0.00845957
B3KVN2	Farnesyltransferase, CAAX box, alpha, isoform CRA_c OS=Homo sapiens GN=FNTA PE=1 SV=1 - [B3KVN2_HUMAN]	34.21	6	6	10	228	27.4258	5.36377	0.937408	0.91443	0.91838	0.923406	0.00846774
Q8TDZ2	Protein-methionine sulfoxide oxidase MICAL1 OS=Homo sapiens GN=MICAL1 PE=1 SV=2 - [MICA1_HUMAN]	14.62	12	13	22	1067	117.801	6.40479	0.918927	0.904434	0.930715	0.918025	0.00848617
Q9NWD8	Transmembrane protein 248 OS=Homo sapiens GN=TMEM248 PE=1 SV=1 - [TM248_HUMAN]	7.01	2	2	2	314	35.0295	6.3667	1.15114	1.20757	1.19524	1.18465	0.00849539
A0A0A0MQY0	PDZ and LIM domain protein 3 OS=Homo sapiens GN=PDLIM3 PE=1 SV=1 - [A0A0A0MQY0_HUMAN]	28.26	6	6	19	276	30.138	7.72314	0.851549	0.891852	0.860091	0.867831	0.0084967
Q5QPM7	Proteasome inhibitor PI31 subunit OS=Homo sapiens GN=PSMF1 PE=1 SV=2 - [Q5QPM7_HUMAN]	41.44	10	10	18	263	28.9387	6.44287	0.934798	0.914786	0.91086	0.920148	0.00850631
B2R602	cDNA, FLJ92709, highly similar to Homo sapiens LanC lantibiotic synthetase component C-like 1 (bacterial) (LANCL1), mRNA OS=Homo sapiens PE=2 SV=1 - [B2R602_HUMAN]	18.05	5	5	14	399	45.2726	7.89893	0.868805	0.904405	0.875751	0.882987	0.00855813
A0A087WZE9	High mobility group nucleosome-binding domain-containing protein 3 OS=Homo sapiens GN=HMGN3 PE=1 SV=1 - [A0A087WZE9_HUMAN]	20	4	4	10	130	13.9483	9.90576	0.88554	0.852016	0.842542	0.860033	0.00857323
Q86TU7	Histone-lysine N-methyltransferase setd3 OS=Homo sapiens GN=SETD3 PE=1 SV=1 - [SETD3_HUMAN]	14.31	8	8	10	594	67.2152	5.96045	0.939077	0.938274	0.919783	0.932378	0.00857328
A0A024R5S9	Neural cell expressed, developmentally down-regulated 4, isoform CRA_b OS=Homo sapiens GN=NEDD4 PE=4 SV=1 - [A0A024R5S9_HUMAN]	3.56	1	3	8	900	104.095	5.92236	1.07824	1.05784	1.06245	1.06618	0.00859388
Q9HAU0	Pleckstrin homology domain-containing family A member 5 OS=Homo sapiens GN=PLEKHA5 PE=1 SV=1 - [PKHA5_HUMAN]	19.27	19	19	29	1116	127.385	7.53271	0.889296	0.846344	0.865005	0.866882	0.00861294
H7C608	Geminin (Fragment) OS=Homo sapiens GN=GMNN PE=1 SV=1 - [H7C608_HUMAN]	31.37	3	3	5	102	11.3628	9.34912	1.0772	1.10644	1.10002	1.09455	0.00868917
A0A024RBR1	Restin (Reed-Steinberg cell-expressed intermediate filament-associated protein), isoform CRA_b OS=Homo sapiens GN=RSN PE=4 SV=1 - [A0A024RBR1_HUMAN]	31.67	34	41	62	1427	160.891	5.38916	1.12392	1.15512	1.11432	1.13112	0.0087101
J3KSM1	CKLF-like MARVEL transmembrane domain-containing protein 3 OS=Homo sapiens GN=CMTM3 PE=4 SV=1 - [J3KSM1_HUMAN]	8.86	1	1	1	79	8.41111	8.33838	0.863553	0.898215	0.862189	0.874653	0.00872819
B4DY33	cDNA FLJ55600, highly similar to Homo sapiens forkhead box K1 (FOXK1), mRNA OS=Homo sapiens PE=2 SV=1 - [B4DY33_HUMAN]	10.29	5	5	6	583	61.928	9.77393	1.05993	1.04752	1.06601	1.05782	0.00873618
A0A0A0MTR2	Prolyl 3-hydroxylase OGFOD1 OS=Homo sapiens GN=OGFOD1 PE=1 SV=1 - [A0A0A0MTR2_HUMAN]	8.02	3	3	4	499	58.3417	5.05908	1.11541	1.15988	1.14834	1.14121	0.00878619
P41208	Centrin-2 OS=Homo sapiens GN=CETN2 PE=1 SV=1 - [CETN2_HUMAN]	28.49	5	5	6	172	19.7259	4.99561	1.12323	1.13199	1.09539	1.11687	0.0087927
Q8IXI1	Mitochondrial Rho GTPase 2 OS=Homo sapiens GN=RHOT2 PE=1 SV=2 - [MIRO2_HUMAN]	11.65	5	6	10	618	68.0747	5.85889	1.10969	1.0965	1.13302	1.11307	0.00879909
Q5HYK3	2-methoxy-6-polyprenyl-1,4-benzoquinol methylase, mitochondrial OS=Homo sapiens GN=COQ5 PE=1 SV=2 - [COQ5_HUMAN]	11.01	3	3	4	327	37.1168	6.94678	0.935503	0.924238	0.910471	0.923404	0.00881179
Q14789	Golgin subfamily B member 1 OS=Homo sapiens GN=GOLGB1 PE=1 SV=2 - [GOGB1_HUMAN]	17.31	48	52	68	3259	375.79	4.99561	1.10853	1.09735	1.13352	1.11313	0.00881243
A0A024R784	Tripartite motif-containing 24, isoform CRA_a OS=Homo sapiens GN=TRIM24 PE=4 SV=1 - [A0A024R784_HUMAN]	11.52	9	11	11	1016	112.946	6.82959	0.929653	0.914915	0.901988	0.915519	0.00883111
Q12888	Tumor suppressor p53-binding protein 1 OS=Homo sapiens GN=TP53BP1 PE=1 SV=2 - [TP53B_HUMAN]	33.82	53	53	112	1972	213.443	4.70361	1.01833	1.01419	1.01374	1.01542	0.0088496
O00203	AP-3 complex subunit beta-1 OS=Homo sapiens GN=AP3B1 PE=1 SV=3 - [AP3B1_HUMAN]	20.84	23	24	52	1094	121.245	6.03662	0.951097	0.935199	0.932886	0.939727	0.00889808
Q96A35	39S ribosomal protein L24, mitochondrial OS=Homo sapiens GN=MRPL24 PE=1 SV=1 - [RM24_HUMAN]	20.37	4	4	6	216	24.899	9.29053	1.07463	1.05662	1.07795	1.06973	0.00891447
B5BUB1	RuvB-like helicase (Fragment) OS=Homo sapiens GN=RUVBL1 PE=2 SV=1 - [B5BUB1_HUMAN]	53.29	19	19	60	456	50.1843	6.41748	0.963197	0.96884	0.956625	0.962887	0.00892383
E7EVJ5	Cytoplasmic FMR1-interacting protein 2 OS=Homo sapiens GN=CYFIP2 PE=1 SV=1 - [E7EVJ5_HUMAN]	19.56	6	22	52	1227	142.485	7.1665	0.930937	0.906379	0.926074	0.92113	0.00894036
B4E3I5	cDNA FLJ56216, highly similar to Amyloid-like protein 2 (CDEIbox-binding protein) (CDEBP) OS=Homo sapiens PE=2 SV=1 - [B4E3I5_HUMAN]	15.67	10	11	18	689	78.7155	4.71631	1.14172	1.12482	1.10143	1.12266	0.00894639
Q9Y2B0	Protein canopy homolog 2 OS=Homo sapiens GN=CNPY2 PE=1 SV=1 - [CNPY2_HUMAN]	44.51	6	6	24	182	20.6392	4.91943	1.09889	1.11267	1.13673	1.1161	0.00894822
B7Z5J7	cDNA FLJ58682, highly similar to Vesicle-fusing ATPase (EC 3.6.4.6) OS=Homo sapiens PE=2 SV=1 - [B7Z5J7_HUMAN]	38.43	27	28	74	739	82.0059	6.81494	0.970659	0.962799	0.959064	0.964174	0.00897561
B9A008	U3 small nucleolar ribonucleoprotein protein IMP4 (Fragment) OS=Homo sapiens GN=IMP4 PE=1 SV=1 - [B9A008_HUMAN]	13.95	2	2	2	172	19.6062	9.70068	1.0747	1.06162	1.08611	1.07414	0.0089878
P62826	GTP-binding nuclear protein Ran OS=Homo sapiens GN=RAN PE=1 SV=3 - [RAN_HUMAN]	42.13	9	9	76	216	24.4076	7.48877	0.90277	0.902171	0.871565	0.892169	0.00900678
B4E1W3	cDNA FLJ51732, highly similar to Peroxisomal NADH pyrophosphatase NUDT12 (EC 3.6.1.22) OS=Homo sapiens PE=2 SV=1 - [B4E1W3_HUMAN]	6.31	3	3	3	444	50.0477	6.78564	0.905737	0.869738	0.875715	0.88373	0.00905173
P60228	Eukaryotic translation initiation factor 3 subunit E OS=Homo sapiens GN=EIF3E PE=1 SV=1 - [EIF3E_HUMAN]	42.25	17	17	43	445	52.1874	6.03662	1.04934	1.06676	1.05233	1.05615	0.00905377
Q9C0C2	182 kDa tankyrase-1-binding protein OS=Homo sapiens GN=TNKS1BP1 PE=1 SV=4 - [TB182_HUMAN]	20.42	27	27	41	1729	181.685	4.85596	1.15359	1.13857	1.10982	1.13399	0.00905772
B7ZLB7	C5orf44 protein (Fragment) OS=Homo sapiens GN=C5orf44 PE=2 SV=1 - [B7ZLB7_HUMAN]	3.75	2	2	3	400	44.6026	5.73193	0.895447	0.921392	0.919899	0.912246	0.00906104
V9HVY4	Epididymis luminal protein 177 OS=Homo sapiens GN=HEL-177 PE=2 SV=1 - [V9HVY4_HUMAN]	6.75	2	2	2	326	37.584	7.81104	0.861047	0.881682	0.835057	0.859262	0.00906183
P61106	Ras-related protein Rab-14 OS=Homo sapiens GN=RAB14 PE=1 SV=4 - [RAB14_HUMAN]	73.49	11	12	57	215	23.8819	6.21436	1.08497	1.10783	1.07938	1.09073	0.00907179
A0A0B4J2A0	Uncharacterized protein OS=Homo sapiens PE=1 SV=1 - [A0A0B4J2A0_HUMAN]	14.64	6	6	11	478	51.4721	6.82959	0.927749	0.940919	0.917265	0.928645	0.00907199
Q9BZX2	Uridine-cytidine kinase 2 OS=Homo sapiens GN=UCK2 PE=1 SV=1 - [UCK2_HUMAN]	10.34	3	3	3	261	29.2811	6.69775	1.06195	1.08355	1.06507	1.07019	0.00909128
S4R3H4	Apoptotic chromatin condensation inducer in the nucleus OS=Homo sapiens GN=ACIN1 PE=1 SV=1 - [S4R3H4_HUMAN]	23.93	3	30	73	1283	145.355	5.99854	0.952826	0.944133	0.95998	0.952313	0.00910543
Q9H3G5	Probable serine carboxypeptidase CPVL OS=Homo sapiens GN=CPVL PE=1 SV=2 - [CPVL_HUMAN]	21.64	9	9	14	476	54.1291	5.61768	0.916592	0.883125	0.898267	0.899328	0.00911107
B4DEB8	Tetraspanin OS=Homo sapiens PE=2 SV=1 - [B4DEB8_HUMAN]	6.73	1	1	3	223	24.459	6.13818	0.940146	0.922642	0.916558	0.926449	0.00911458
P04406	Glyceraldehyde-3-phosphate dehydrogenase OS=Homo sapiens GN=GAPDH PE=1 SV=3 - [G3P_HUMAN]	79.1	16	22	403	335	36.0304	8.45557	0.919889	0.8999	0.887723	0.902504	0.00912252
Q9HAT2	Sialate O-acetylesterase OS=Homo sapiens GN=SIAE PE=1 SV=1 - [SIAE_HUMAN]	15.11	8	8	14	523	58.2771	7.32764	0.873229	0.871627	0.831681	0.858846	0.00914265
Q9UL40	Zinc finger protein 346 OS=Homo sapiens GN=ZNF346 PE=1 SV=1 - [ZN346_HUMAN]	19.73	5	5	8	294	32.9115	9.08545	0.930594	0.924586	0.946039	0.93374	0.00917141
O75886	Signal transducing adapter molecule 2 OS=Homo sapiens GN=STAM2 PE=1 SV=1 - [STAM2_HUMAN]	11.62	5	6	11	525	58.1277	5.07178	1.07045	1.06675	1.0903	1.07583	0.00917326
P63104	14-3-3 protein zeta/delta OS=Homo sapiens GN=YWHAZ PE=1 SV=1 - [1433Z_HUMAN]	75.51	13	19	212	245	27.7277	4.79248	0.930207	0.933444	0.910143	0.924598	0.00921248
P38159	RNA-binding motif protein, X chromosome OS=Homo sapiens GN=RBMX PE=1 SV=3 - [RBMX_HUMAN]	51.92	1	22	94	391	42.3063	10.0522	0.911124	0.88367	0.876291	0.890362	0.00921376
Q7Z6I8	UPF0461 protein C5orf24 OS=Homo sapiens GN=C5orf24 PE=1 SV=1 - [CE024_HUMAN]	19.15	3	3	3	188	20.119	9.84717	0.878265	0.872952	0.835901	0.862373	0.00924351
Q9NWV4	UPF0587 protein C1orf123 OS=Homo sapiens GN=C1orf123 PE=1 SV=1 - [CA123_HUMAN]	45.63	7	7	14	160	18.0368	5.0083	0.884862	0.917626	0.893068	0.898518	0.00927677
B7Z650	cDNA FLJ58685, highly similar to Homo sapiens echinoderm microtubule associated protein like 1 (EML1), transcript variant 1, mRNA OS=Homo sapiens PE=2 SV=1 - [B7Z650_HUMAN]	7.72	6	6	9	803	88.6996	7.95752	1.16808	1.21392	1.15685	1.17962	0.00931226
B7Z3K3	cDNA FLJ57998, highly similar to Homo sapiens myo-inositol 1-phosphate synthase A1 (ISYNA1), mRNA OS=Homo sapiens PE=2 SV=1 - [B7Z3K3_HUMAN]	17.98	5	5	12	356	38.7967	5.40186	0.901834	0.885672	0.862764	0.883423	0.00932114
A8K602	Mitogen-activated protein kinase kinase kinase kinase OS=Homo sapiens PE=2 SV=1 - [A8K602_HUMAN]	3.91	3	3	3	894	101.279	7.56201	0.923491	0.90091	0.89283	0.905743	0.00934286
P04843	Dolichyl-diphosphooligosaccharide--protein glycosyltransferase subunit 1 OS=Homo sapiens GN=RPN1 PE=1 SV=1 - [RPN1_HUMAN]	51.24	28	28	108	607	68.5268	6.37939	1.03977	1.05217	1.03908	1.04368	0.00934699
F8VZX2	Poly(rC)-binding protein 2 OS=Homo sapiens GN=PCBP2 PE=1 SV=1 - [F8VZX2_HUMAN]	66.36	7	14	78	321	33.7784	8.23584	1.03868	1.02951	1.04119	1.03646	0.00935862
O43567	E3 ubiquitin-protein ligase RNF13 OS=Homo sapiens GN=RNF13 PE=1 SV=1 - [RNF13_HUMAN]	6.3	3	3	3	381	42.7865	4.98291	0.862918	0.902637	0.87738	0.880978	0.00937538
Q9NZ23	Drug-sensitive protein 1 OS=Homo sapiens GN=YA61 PE=2 SV=1 - [Q9NZ23_HUMAN]	56.62	7	7	46	136	14.8577	7.50342	0.938295	0.921692	0.913054	0.924347	0.00944854
Q07065	Cytoskeleton-associated protein 4 OS=Homo sapiens GN=CKAP4 PE=1 SV=2 - [CKAP4_HUMAN]	60.96	35	36	168	602	65.9827	5.92236	1.06682	1.06483	1.08721	1.07295	0.00946813
P35579	Myosin-9 OS=Homo sapiens GN=MYH9 PE=1 SV=4 - [MYH9_HUMAN]	54.39	97	116	622	1960	226.392	5.60498	1.06178	1.08703	1.07888	1.0759	0.00947015
E9PIR7	Thioredoxin reductase 1, cytoplasmic OS=Homo sapiens GN=TXNRD1 PE=1 SV=1 - [E9PIR7_HUMAN]	37.76	14	14	29	482	53.1331	6.17627	0.935041	0.933448	0.912852	0.927114	0.00947503
B2RBB2	cDNA, FLJ95416, highly similar to Homo sapiens phosphatidylinositol glycan, class S (PIGS), mRNA OS=Homo sapiens PE=2 SV=1 - [B2RBB2_HUMAN]	10.99	6	6	9	555	61.6471	6.49365	1.08849	1.10928	1.1249	1.10756	0.00947999
B2RBJ8	Glutamyl-tRNA(Gln) amidotransferase subunit A, mitochondrial OS=Homo sapiens GN=QRSL1 PE=2 SV=1 - [B2RBJ8_HUMAN]	6.44	3	3	6	528	57.3961	5.80811	1.05956	1.07217	1.08399	1.07191	0.00948308
A0A024RB99	Serine hydroxymethyltransferase OS=Homo sapiens GN=SHMT2 PE=3 SV=1 - [A0A024RB99_HUMAN]	47.41	19	20	77	483	53.4214	8.14795	1.14574	1.1333	1.10357	1.12754	0.00948569
Q9NR30	Nucleolar RNA helicase 2 OS=Homo sapiens GN=DDX21 PE=1 SV=5 - [DDX21_HUMAN]	43.55	29	30	69	783	87.2904	9.27588	1.13822	1.18731	1.19029	1.17194	0.00950484
K7EMJ7	Protein spire homolog 1 (Fragment) OS=Homo sapiens GN=SPIRE1 PE=1 SV=1 - [K7EMJ7_HUMAN]	13.93	1	2	2	122	13.7695	10.7261	0.936953	0.92239	0.91096	0.923434	0.00951315
A0A0C4DGS0	NADH dehydrogenase [ubiquinone] 1 alpha subcomplex subunit 6 OS=Homo sapiens GN=NDUFA6 PE=1 SV=1 - [A0A0C4DGS0_HUMAN]	41.41	6	6	13	128	15.1269	9.979	1.02641	1.03231	1.03729	1.03201	0.00951745
Q86T04	Full-length cDNA clone CS0DJ014YO21 of T cells (Jurkat cell line) of Homo sapiens (human) (Fragment) OS=Homo sapiens PE=2 SV=1 - [Q86T04_HUMAN]	7.83	3	3	4	383	42.5286	6.07471	0.901938	0.9002	0.92764	0.909926	0.00956117
P04040	Catalase OS=Homo sapiens GN=CAT PE=1 SV=3 - [CATA_HUMAN]	51.42	21	21	62	527	59.7188	7.38623	0.887416	0.913941	0.879162	0.893506	0.00956652
D6REB5	Alpha-L-iduronidase OS=Homo sapiens GN=IDUA PE=1 SV=1 - [D6REB5_HUMAN]	9.02	5	5	10	521	57.8326	8.82178	0.909029	0.886734	0.871323	0.889029	0.00958807
Q499Z2	Hexosyltransferase (Fragment) OS=Homo sapiens GN=B3GALT6 PE=2 SV=1 - [Q499Z2_HUMAN]	9.87	3	3	4	304	34.4678	9.26123	1.11066	1.15438	1.14743	1.13749	0.00959039
Q5CAQ5	Tumor rejection antigen (Gp96) 1 OS=Homo sapiens GN=TRA1 PE=2 SV=1 - [Q5CAQ5_HUMAN]	48.5	41	42	306	802	92.2823	4.85596	1.09507	1.10036	1.07174	1.08906	0.00960723
Q9Y6D9	Mitotic spindle assembly checkpoint protein MAD1 OS=Homo sapiens GN=MAD1L1 PE=1 SV=2 - [MD1L1_HUMAN]	20.19	13	13	14	718	83.0156	5.92236	0.936234	0.932109	0.951602	0.939982	0.00962472
J3KMY5	Epididymal secretory protein E1 OS=Homo sapiens GN=NPC2 PE=1 SV=1 - [J3KMY5_HUMAN]	57.43	8	8	29	148	16.2193	7.6499	0.920942	0.888083	0.900698	0.903241	0.00964183
A7REI1	GFAP kappa (Fragment) OS=Homo sapiens PE=2 SV=1 - [A7REI1_HUMAN]	17.74	1	1	2	62	6.82751	9.99365	1.16022	1.20344	1.1477	1.17045	0.0096723
Q16531	DNA damage-binding protein 1 OS=Homo sapiens GN=DDB1 PE=1 SV=1 - [DDB1_HUMAN]	36.67	35	35	88	1140	126.887	5.26221	0.90804	0.933483	0.909483	0.917002	0.00973893
P30837	Aldehyde dehydrogenase X, mitochondrial OS=Homo sapiens GN=ALDH1B1 PE=1 SV=3 - [AL1B1_HUMAN]	24.95	8	10	18	517	57.1702	6.80029	0.955766	0.948063	0.937635	0.947155	0.00973938
P37837	Transaldolase OS=Homo sapiens GN=TALDO1 PE=1 SV=2 - [TALDO_HUMAN]	48.07	20	20	102	337	37.5165	6.81494	0.891705	0.892633	0.856454	0.880264	0.00974614
P42224	Signal transducer and activator of transcription 1-alpha/beta OS=Homo sapiens GN=STAT1 PE=1 SV=2 - [STAT1_HUMAN]	34.67	23	23	58	750	87.2795	6.04932	1.18312	1.22127	1.15708	1.18716	0.00977347
D3DVH3	Inositol polyphosphate-4-phosphatase, type I, 107kDa, isoform CRA_c OS=Homo sapiens GN=INPP4A PE=4 SV=1 - [D3DVH3_HUMAN]	5.89	6	6	7	933	105.02	7.23975	0.902629	0.917532	0.883535	0.901232	0.00977827
Q9NW82	WD repeat-containing protein 70 OS=Homo sapiens GN=WDR70 PE=1 SV=1 - [WDR70_HUMAN]	9.02	6	6	8	654	73.155	6.32861	0.914445	0.887301	0.916255	0.906	0.00977883
B2R776	cDNA, FLJ93315, highly similar to Homo sapiens potassium voltage-gated channel, shaker-related subfamily, beta member 2 (KCNAB2), transcript variant 2, mRNA OS=Homo sapiens PE=2 SV=1 - [B2R776_HUMAN]	9.92	4	4	4	353	39.2631	8.45557	1.04336	1.05911	1.05997	1.05414	0.00979849
A9IYQ1	Sister chromatid cohesion protein PDS5 homolog B (Fragment) OS=Homo sapiens GN=PDS5B PE=1 SV=1 - [A9IYQ1_HUMAN]	20.53	1	7	11	302	33.6719	9.26123	1.06177	1.08735	1.07292	1.07401	0.00985482
Q5U071	High-mobility group box 2 OS=Homo sapiens PE=2 SV=1 - [Q5U071_HUMAN]	41.35	10	11	68	208	23.8897	8.1333	0.863028	0.836629	0.805914	0.83519	0.00987831
B4DRV4	cDNA FLJ55667, highly similar to Secreted protein acidic and rich in cysteine OS=Homo sapiens PE=2 SV=1 - [B4DRV4_HUMAN]	45.28	11	11	33	212	24.6861	5.61768	1.12464	1.09023	1.12372	1.11286	0.00991375
O95670	V-type proton ATPase subunit G 2 OS=Homo sapiens GN=ATP6V1G2 PE=2 SV=1 - [VATG2_HUMAN]	31.36	2	3	6	118	13.596	10.2573	0.886172	0.875123	0.841992	0.867762	0.00992671
H0Y3H2	ATP-binding cassette sub-family A member 3 OS=Homo sapiens GN=ABCA3 PE=1 SV=1 - [H0Y3H2_HUMAN]	4.68	7	7	9	1646	184.746	7.43018	1.12846	1.11913	1.16436	1.13732	0.00993184
B3KUB6	cDNA FLJ39529 fis, clone PUAEN2004067, highly similar to Band 4.1-like protein 1 OS=Homo sapiens PE=2 SV=1 - [B3KUB6_HUMAN]	8.03	4	5	11	772	86.4204	5.80811	1.05376	1.03777	1.04838	1.04664	0.00999709
P49755	Transmembrane emp24 domain-containing protein 10 OS=Homo sapiens GN=TMED10 PE=1 SV=2 - [TMEDA_HUMAN]	39.27	8	8	40	219	24.96	7.44482	1.04305	1.03738	1.05275	1.04439	0.010064
Q4LE43	Phosphoinositide phospholipase C (Fragment) OS=Homo sapiens GN=PLCG1 variant protein PE=2 SV=1 - [Q4LE43_HUMAN]	19.83	7	25	46	1412	161.201	7.18115	0.937277	0.949022	0.927286	0.937862	0.0100654
Q9UIC8	Leucine carboxyl methyltransferase 1 OS=Homo sapiens GN=LCMT1 PE=1 SV=2 - [LCMT1_HUMAN]	16.47	6	6	10	334	38.354	6.03662	0.9126	0.93033	0.900553	0.914495	0.0100749
Q12824	SWI/SNF-related matrix-associated actin-dependent regulator of chromatin subfamily B member 1 OS=Homo sapiens GN=SMARCB1 PE=1 SV=2 - [SNF5_HUMAN]	32.73	9	9	18	385	44.1132	6.22705	0.952094	0.949383	0.964142	0.955206	0.0100995
B4DE94	cDNA FLJ57707, highly similar to Ketosamine-3-kinase (EC 2.7.1.-) OS=Homo sapiens PE=2 SV=1 - [B4DE94_HUMAN]	33.33	8	8	12	282	31.3628	8.04541	0.86287	0.903975	0.879479	0.882108	0.0101001
G3V167	Poly [ADP-ribose] polymerase OS=Homo sapiens GN=PARP2 PE=1 SV=1 - [G3V167_HUMAN]	11.49	5	5	6	531	60.1765	8.90967	0.939445	0.919216	0.939852	0.932838	0.0101306
E9PLK3	Puromycin-sensitive aminopeptidase OS=Homo sapiens GN=NPEPPS PE=1 SV=1 - [E9PLK3_HUMAN]	41.75	34	34	105	915	102.922	5.60498	0.906626	0.908577	0.876254	0.897153	0.0101944
B5BUB5	Autoantigen La (Fragment) OS=Homo sapiens GN=SSB PE=2 SV=1 - [B5BUB5_HUMAN]	61.52	28	28	120	408	46.8382	7.12256	0.952493	0.964649	0.950062	0.955735	0.0102314
Q96G03	Phosphoglucomutase-2 OS=Homo sapiens GN=PGM2 PE=1 SV=4 - [PGM2_HUMAN]	40.52	6	22	39	612	68.2404	6.72705	0.84981	0.893779	0.87825	0.873946	0.01027
B7Z3C7	cDNA FLJ50776, highly similar to Rho guanine nucleotide exchange factor 6 OS=Homo sapiens PE=2 SV=1 - [B7Z3C7_HUMAN]	17.26	8	10	15	649	73.4132	6.63916	0.92436	0.938715	0.91209	0.925055	0.0103753
Q4LE74	MYO9B variant protein (Fragment) OS=Homo sapiens GN=MYO9B variant protein PE=2 SV=1 - [Q4LE74_HUMAN]	19.58	38	38	68	2028	229.571	8.5874	0.94407	0.94198	0.958846	0.948299	0.0103764
E9PHV5	Sperm-specific antigen 2 OS=Homo sapiens GN=SSFA2 PE=1 SV=1 - [E9PHV5_HUMAN]	6.71	7	7	8	1237	136.054	5.19873	0.89614	0.865553	0.85122	0.870971	0.0103773
B3KX11	T-complex protein 1 subunit gamma OS=Homo sapiens PE=2 SV=1 - [B3KX11_HUMAN]	66.28	33	33	145	522	57.909	6.93213	0.94849	0.957902	0.93964	0.948677	0.0103905
E9PJC7	Tetraspanin (Fragment) OS=Homo sapiens GN=CD82 PE=1 SV=1 - [E9PJC7_HUMAN]	7.64	1	1	4	157	17.3206	4.76709	0.900651	0.868601	0.903588	0.890947	0.0103926
B3KTQ2	cDNA FLJ38589 fis, clone HCHON2010074, highly similar to LACTADHERIN OS=Homo sapiens PE=2 SV=1 - [B3KTQ2_HUMAN]	37.99	2	12	21	379	42.4329	7.81104	0.940246	0.931692	0.915376	0.929104	0.0104231
O00291	Huntingtin-interacting protein 1 OS=Homo sapiens GN=HIP1 PE=1 SV=5 - [HIP1_HUMAN]	37.7	36	39	101	1037	116.148	5.30029	0.939995	0.954743	0.935308	0.943348	0.0105161
P23229	Integrin alpha-6 OS=Homo sapiens GN=ITGA6 PE=1 SV=5 - [ITA6_HUMAN]	18.85	19	19	29	1130	126.526	6.60986	0.86603	0.8384	0.807801	0.83741	0.010529
Q9HB71	Calcyclin-binding protein OS=Homo sapiens GN=CACYBP PE=1 SV=2 - [CYBP_HUMAN]	52.19	13	13	36	228	26.1936	8.25049	0.909548	0.932283	0.903399	0.915077	0.0105306
A0A0U1RRB3	Cap-specific mRNA (nucleoside-2'-O-)-methyltransferase 2 OS=Homo sapiens GN=CMTR2 PE=1 SV=1 - [A0A0U1RRB3_HUMAN]	1.17	1	1	1	770	88.1231	7.06396	1.2041	1.14885	1.15453	1.16916	0.0105897
Q9UKE5	TRAF2 and NCK-interacting protein kinase OS=Homo sapiens GN=TNIK PE=1 SV=1 - [TNIK_HUMAN]	11.69	8	14	28	1360	154.848	7.1665	0.897562	0.928901	0.908474	0.911645	0.0106339
A0A087WY55	Chromosome 6 open reading frame 55, isoform CRA_b OS=Homo sapiens GN=VTA1 PE=1 SV=1 - [A0A087WY55_HUMAN]	42.86	11	11	25	280	31.0824	6.44287	0.918	0.910302	0.885114	0.904472	0.0106351
Q9HAV0	Guanine nucleotide-binding protein subunit beta-4 OS=Homo sapiens GN=GNB4 PE=1 SV=3 - [GBB4_HUMAN]	52.94	7	14	51	340	37.543	5.99854	0.938737	0.911687	0.921137	0.923853	0.0106617
A1A5C4	RRBP1 protein OS=Homo sapiens GN=RRBP1 PE=2 SV=1 - [A1A5C4_HUMAN]	64.35	1	61	165	934	102.763	5.37646	1.15568	1.22311	1.18404	1.18761	0.0106805
P43487	Ran-specific GTPase-activating protein OS=Homo sapiens GN=RANBP1 PE=1 SV=1 - [RANG_HUMAN]	46.27	7	7	27	201	23.2956	5.2876	0.926749	0.942017	0.916256	0.928341	0.0107181
O94854	Uncharacterized protein KIAA0754 OS=Homo sapiens GN=KIAA0754 PE=2 SV=4 - [K0754_HUMAN]	1.32	2	2	2	1291	135.065	4.2085	1.18475	1.12792	1.16468	1.15912	0.010757
Q86U86	Protein polybromo-1 OS=Homo sapiens GN=PBRM1 PE=1 SV=1 - [PB1_HUMAN]	19.24	29	29	49	1689	192.825	6.88818	0.926751	0.942088	0.916288	0.928376	0.0107648
P46734	Dual specificity mitogen-activated protein kinase kinase 3 OS=Homo sapiens GN=MAP2K3 PE=1 SV=2 - [MP2K3_HUMAN]	17.87	3	6	8	347	39.2929	7.43018	1.21951	1.20128	1.15247	1.19108	0.0107913
B4DVN1	cDNA FLJ52214, highly similar to DnaJ homolog subfamily B member 6 OS=Homo sapiens PE=2 SV=1 - [B4DVN1_HUMAN]	30.97	7	8	22	268	29.469	9.81787	1.06043	1.06443	1.04498	1.05661	0.0108016
P17252	Protein kinase C alpha type OS=Homo sapiens GN=PRKCA PE=1 SV=4 - [KPCA_HUMAN]	36.16	21	22	50	672	76.7001	7.04932	0.902456	0.897876	0.865313	0.888548	0.0108281
Q9NXJ5	Pyroglutamyl-peptidase 1 OS=Homo sapiens GN=PGPEP1 PE=1 SV=1 - [PGPI_HUMAN]	13.88	2	2	2	209	23.1235	5.89697	1.13213	1.11546	1.16461	1.1374	0.0108485
P23919	Thymidylate kinase OS=Homo sapiens GN=DTYMK PE=1 SV=4 - [KTHY_HUMAN]	56.13	12	12	28	212	23.8045	8.26514	0.894689	0.922643	0.889639	0.902324	0.0108623
K7EJW9	DNA excision repair protein ERCC-1 (Fragment) OS=Homo sapiens GN=ERCC1 PE=1 SV=1 - [K7EJW9_HUMAN]	7.14	1	1	1	112	12.7657	9.31982	0.867103	0.905033	0.866913	0.879683	0.0109166
Q9H2L9	AD034 OS=Homo sapiens PE=2 SV=1 - [Q9H2L9_HUMAN]	2.45	1	1	2	327	38.0191	7.13721	1.07864	1.08504	1.11019	1.09129	0.0109472
Q8N6M0	OTU domain-containing protein 6B OS=Homo sapiens GN=OTUD6B PE=1 SV=1 - [OTU6B_HUMAN]	13.65	4	4	5	293	33.7915	6.04932	0.949104	0.957983	0.939194	0.94876	0.0110316
O43347	RNA-binding protein Musashi homolog 1 OS=Homo sapiens GN=MSI1 PE=1 SV=1 - [MSI1H_HUMAN]	37.02	8	10	34	362	39.0993	7.85498	0.937972	0.94877	0.925795	0.937512	0.0110915
Q53H26	Transferrin variant (Fragment) OS=Homo sapiens PE=2 SV=1 - [Q53H26_HUMAN]	55.01	2	38	137	698	77.0296	7.03467	0.932551	0.90274	0.909325	0.914872	0.0110937
Q13257	Mitotic spindle assembly checkpoint protein MAD2A OS=Homo sapiens GN=MAD2L1 PE=1 SV=1 - [MD2L1_HUMAN]	24.88	5	5	9	205	23.4952	5.08447	0.90983	0.87375	0.872938	0.885506	0.0111001
P16152	Carbonyl reductase [NADPH] 1 OS=Homo sapiens GN=CBR1 PE=1 SV=3 - [CBR1_HUMAN]	71.12	13	16	50	277	30.3559	8.32373	0.896163	0.927169	0.899502	0.907611	0.0111235
B3KX16	cDNA FLJ44469 fis, clone UTERU2026090, highly similar to Cartilage-associated protein OS=Homo sapiens PE=2 SV=1 - [B3KX16_HUMAN]	35.22	12	12	23	372	43.4636	5.85889	1.14249	1.11433	1.09938	1.11873	0.0111399
Q8TDB6	E3 ubiquitin-protein ligase DTX3L OS=Homo sapiens GN=DTX3L PE=1 SV=1 - [DTX3L_HUMAN]	11.76	7	7	7	740	83.5013	8.06006	1.10324	1.07122	1.08623	1.08689	0.0111413
Q8N8R7	ARL14 effector protein OS=Homo sapiens GN=ARL14EP PE=1 SV=1 - [AL14E_HUMAN]	3.85	1	1	1	260	29.3184	8.07471	1.13655	1.1384	1.18664	1.15386	0.0111652
Q13015	Protein AF1q OS=Homo sapiens GN=MLLT11 PE=1 SV=1 - [AF1Q_HUMAN]	54.44	3	3	4	90	10.0549	4.53857	1.16946	1.1585	1.22182	1.18326	0.0111783
Q6UVY6	DBH-like monooxygenase protein 1 OS=Homo sapiens GN=MOXD1 PE=1 SV=1 - [MOXD1_HUMAN]	20.23	9	9	28	613	69.6077	6.43018	0.859009	0.899962	0.858997	0.872656	0.0113002
Q9P016	Thymocyte nuclear protein 1 OS=Homo sapiens GN=THYN1 PE=1 SV=1 - [THYN1_HUMAN]	47.11	13	13	32	225	25.681	9.24658	0.870416	0.848048	0.812827	0.843764	0.0113152
Q14240	Eukaryotic initiation factor 4A-II OS=Homo sapiens GN=EIF4A2 PE=1 SV=2 - [IF4A2_HUMAN]	44.96	7	18	115	407	46.3728	5.47803	0.938046	0.938864	0.916248	0.931053	0.0113423
B4DXF5	cDNA FLJ51370, highly similar to Kelch-like protein 11 OS=Homo sapiens PE=2 SV=1 - [B4DXF5_HUMAN]	1.93	1	1	1	571	66.2491	6.59521	1.09266	1.07613	1.11086	1.09322	0.0113851
Q00978	Interferon regulatory factor 9 OS=Homo sapiens GN=IRF9 PE=1 SV=1 - [IRF9_HUMAN]	10.69	4	4	5	393	43.6688	5.77002	1.09578	1.13998	1.12299	1.11958	0.0113891
F8VV52	CCR4-NOT transcription complex subunit 2 (Fragment) OS=Homo sapiens GN=CNOT2 PE=1 SV=1 - [F8VV52_HUMAN]	13.75	7	7	9	531	58.5834	7.37158	0.950115	0.9272	0.938644	0.938653	0.0114287
Q9Y4C8	Probable RNA-binding protein 19 OS=Homo sapiens GN=RBM19 PE=1 SV=3 - [RBM19_HUMAN]	2.6	2	2	2	960	107.265	6.53662	1.21104	1.20832	1.14839	1.18925	0.0114706
B7Z6Y3	cDNA FLJ61632, highly similar to SH3 domain-binding protein 1 OS=Homo sapiens PE=2 SV=1 - [B7Z6Y3_HUMAN]	15.01	6	6	6	493	55.1279	6.91748	1.09086	1.10257	1.0701	1.08784	0.0114833
B8ZZF8	U6 snRNA-associated Sm-like protein LSm5 OS=Homo sapiens GN=LSM5 PE=1 SV=1 - [B8ZZF8_HUMAN]	29.69	1	1	4	64	7.01576	6.52197	1.19638	1.23533	1.16132	1.19768	0.0114924
Q1RLN5	ARHGAP12 protein OS=Homo sapiens GN=ARHGAP12 PE=1 SV=1 - [Q1RLN5_HUMAN]	21.9	17	17	21	799	90.8182	8.51416	0.917618	0.879419	0.892641	0.896559	0.0115207
Q8NI62	Ribosomal protein S2 OS=Homo sapiens GN=OK/KNS-cl.6 PE=2 SV=1 - [Q8NI62_HUMAN]	87.34	1	7	47	79	8.75228	8.00146	0.909446	0.920906	0.886083	0.905479	0.0115483
P61020	Ras-related protein Rab-5B OS=Homo sapiens GN=RAB5B PE=1 SV=1 - [RAB5B_HUMAN]	47.91	5	8	35	215	23.6919	8.1333	0.949569	0.96346	0.947308	0.953445	0.0115604
Q96T58	Msx2-interacting protein OS=Homo sapiens GN=SPEN PE=1 SV=1 - [MINT_HUMAN]	2.4	8	8	8	3664	402.004	7.63525	0.925702	0.909118	0.937506	0.924109	0.0115667
C9JE12	Transmembrane and ubiquitin-like domain-containing protein 1 (Fragment) OS=Homo sapiens GN=TMUB1 PE=1 SV=1 - [C9JE12_HUMAN]	7.89	1	1	1	152	16.1101	4.90674	1.09428	1.09272	1.12761	1.10487	0.0115702
Q96HY7	Probable 2-oxoglutarate dehydrogenase E1 component DHKTD1, mitochondrial OS=Homo sapiens GN=DHTKD1 PE=1 SV=2 - [DHTK1_HUMAN]	7.73	7	7	13	919	103.011	6.93213	0.887189	0.914607	0.875074	0.89229	0.0115828
A0A090N8Z2	Replication initiator 1 OS=Homo sapiens GN=REPIN1 PE=4 SV=1 - [A0A090N8Z2_HUMAN]	5.58	2	2	2	556	62.2513	9.93506	0.896931	0.922994	0.925857	0.915261	0.0115881
A0A024R819	Nudix (Nucleoside diphosphate linked moiety X)-type motif 1, isoform CRA_a OS=Homo sapiens GN=NUDT1 PE=3 SV=1 - [A0A024R819_HUMAN]	26.28	3	3	9	156	17.94	5.08447	0.881381	0.904824	0.918069	0.901424	0.0116344
Q59GY3	Arginine/serine-rich splicing factor 6 variant (Fragment) OS=Homo sapiens PE=2 SV=1 - [Q59GY3_HUMAN]	39.78	6	12	42	279	31.8461	10.9458	1.01531	1.01731	1.0118	1.01481	0.0116438
B2R4I8	cDNA, FLJ92106, highly similar to Homo sapiens adaptor-related protein complex 3, sigma 1 subunit(AP3S1), mRNA OS=Homo sapiens PE=2 SV=1 - [B2R4I8_HUMAN]	17.1	3	3	4	193	21.6911	5.38916	0.907962	0.896312	0.929326	0.9112	0.0116438
B2RBE5	cDNA, FLJ95468, highly similar to Homo sapiens transcriptional coactivator tubedown-100 (TBDN100),transcript variant 1, mRNA OS=Homo sapiens PE=2 SV=1 - [B2RBE5_HUMAN]	29.21	1	27	51	866	101.236	7.41553	0.917488	0.933158	0.902062	0.917569	0.011653
A0A0J9YVP6	Poly(U)-binding-splicing factor PUF60 (Fragment) OS=Homo sapiens GN=PUF60 PE=1 SV=1 - [A0A0J9YVP6_HUMAN]	46.63	22	22	57	534	57.3624	5.35107	0.941073	0.948891	0.926131	0.938698	0.0116549
A2RTX5	Probable threonine--tRNA ligase 2, cytoplasmic OS=Homo sapiens GN=TARSL2 PE=1 SV=1 - [SYTC2_HUMAN]	4.74	3	4	6	802	92.5865	6.04932	1.11492	1.15128	1.16854	1.14491	0.0116849
Q9NQC3	Reticulon-4 OS=Homo sapiens GN=RTN4 PE=1 SV=2 - [RTN4_HUMAN]	31.38	19	27	105	1192	129.851	4.50049	1.13716	1.09822	1.14116	1.12551	0.0116949
B7Z4V2	cDNA FLJ51907, highly similar to Stress-70 protein, mitochondrial OS=Homo sapiens PE=2 SV=1 - [B7Z4V2_HUMAN]	61.05	40	41	206	665	72.3561	5.93506	1.10579	1.09672	1.07227	1.09159	0.0117304
O60701	UDP-glucose 6-dehydrogenase OS=Homo sapiens GN=UGDH PE=1 SV=1 - [UGDH_HUMAN]	46.36	17	17	39	494	54.9893	7.12256	1.05038	1.03864	1.03543	1.04148	0.0117803
C9J2G3	3-oxoacyl-[acyl-carrier-protein] synthase, mitochondrial (Fragment) OS=Homo sapiens GN=OXSM PE=1 SV=1 - [C9J2G3_HUMAN]	6.82	1	1	1	220	23.6172	9.14404	1.1608	1.14475	1.20719	1.17091	0.0117851
F6PQP6	Epsin-2 (Fragment) OS=Homo sapiens GN=EPN2 PE=1 SV=8 - [F6PQP6_HUMAN]	22.25	8	8	12	409	44.8614	7.06396	0.948164	0.930918	0.92384	0.934307	0.0118762
Q15293	Reticulocalbin-1 OS=Homo sapiens GN=RCN1 PE=1 SV=1 - [RCN1_HUMAN]	42.9	12	12	51	331	38.8662	4.99561	1.1011	1.14662	1.14018	1.1293	0.0118803
B4DIJ4	cDNA FLJ51207, highly similar to VPS10 domain-containing receptor SorCS2 OS=Homo sapiens PE=2 SV=1 - [B4DIJ4_HUMAN]	6.69	6	6	8	1002	112.225	5.97314	1.00859	1.00694	1.01022	1.00858	0.011911
Q8N999	Uncharacterized protein C12orf29 OS=Homo sapiens GN=C12orf29 PE=1 SV=2 - [CL029_HUMAN]	3.08	1	1	1	325	37.466	7.06396	0.894101	0.917868	0.926269	0.912746	0.0119701
D3DXC9	Serine hydroxymethyltransferase OS=Homo sapiens GN=SHMT1 PE=3 SV=1 - [D3DXC9_HUMAN]	22.07	7	8	13	444	49.0309	7.69385	0.928889	0.934405	0.951526	0.938273	0.0119714
B7ZKQ9	SCARB1 protein OS=Homo sapiens GN=SCARB1 PE=1 SV=1 - [B7ZKQ9_HUMAN]	8.73	4	4	14	481	53.812	7.85498	0.884765	0.881571	0.839722	0.868686	0.0119929
H3BRF9	Abscission/NoCut checkpoint regulator OS=Homo sapiens GN=ZFYVE19 PE=1 SV=1 - [H3BRF9_HUMAN]	4.91	2	2	3	448	49.1731	5.35107	0.936554	0.906227	0.919123	0.920634	0.0120375
Q9Y5M8	Signal recognition particle receptor subunit beta OS=Homo sapiens GN=SRPRB PE=1 SV=3 - [SRPRB_HUMAN]	42.44	9	9	26	271	29.6838	9.0415	1.08648	1.12561	1.12066	1.11092	0.0120755
P62805	Histone H4 OS=Homo sapiens GN=HIST1H4A PE=1 SV=2 - [H4_HUMAN]	52.43	8	8	378	103	11.3604	11.356	0.913635	0.885836	0.872345	0.890605	0.0121228
B3KY36	cDNA FLJ46762 fis, clone TRACH3024342 OS=Homo sapiens PE=2 SV=1 - [B3KY36_HUMAN]	11.96	3	3	3	209	23.311	8.33838	0.880944	0.886933	0.840745	0.869541	0.0121312
Q02252	Methylmalonate-semialdehyde dehydrogenase [acylating], mitochondrial OS=Homo sapiens GN=ALDH6A1 PE=1 SV=2 - [MMSA_HUMAN]	40.56	19	19	47	535	57.8027	8.49951	0.935746	0.905689	0.912032	0.917822	0.0121639
Q7L5N7	Lysophosphatidylcholine acyltransferase 2 OS=Homo sapiens GN=LPCAT2 PE=1 SV=1 - [PCAT2_HUMAN]	6.8	4	4	4	544	60.1694	6.55127	0.950986	0.957201	0.937813	0.948666	0.0121715
Q9NTI5	Sister chromatid cohesion protein PDS5 homolog B OS=Homo sapiens GN=PDS5B PE=1 SV=1 - [PDS5B_HUMAN]	23.64	24	35	78	1447	164.563	8.47021	0.945711	0.919596	0.928939	0.931415	0.0121822
A0A0A8JCD0	Niemann-Pick C1 protein OS=Homo sapiens GN=NPC1 PE=2 SV=1 - [A0A0A8JCD0_HUMAN]	6.42	7	7	9	1278	142.061	5.37646	1.01893	1.0273	1.02681	1.02434	0.0121952
P84103	Serine/arginine-rich splicing factor 3 OS=Homo sapiens GN=SRSF3 PE=1 SV=1 - [SRSF3_HUMAN]	35.98	5	6	24	164	19.3179	11.6489	0.880941	0.918943	0.888741	0.896208	0.0122374
F8W6N3	Ubiquitin carboxyl-terminal hydrolase OS=Homo sapiens GN=BAP1 PE=1 SV=1 - [F8W6N3_HUMAN]	4.22	3	3	3	711	78.1029	6.81494	0.908405	0.878932	0.915004	0.90078	0.0122612
Q96KM6	Zinc finger protein 512B OS=Homo sapiens GN=ZNF512B PE=1 SV=1 - [Z512B_HUMAN]	9.87	8	8	8	892	97.2024	9.83252	0.893868	0.92836	0.90502	0.909083	0.0122637
O75607	Nucleoplasmin-3 OS=Homo sapiens GN=NPM3 PE=1 SV=3 - [NPM3_HUMAN]	17.42	2	2	2	178	19.3314	4.62744	1.14729	1.21671	1.17629	1.1801	0.0122637
Q9NSK0	Kinesin light chain 4 OS=Homo sapiens GN=KLC4 PE=1 SV=3 - [KLC4_HUMAN]	31.83	12	17	31	619	68.5976	6.17627	0.931781	0.919339	0.945583	0.932234	0.0122794
O75385	Serine/threonine-protein kinase ULK1 OS=Homo sapiens GN=ULK1 PE=1 SV=2 - [ULK1_HUMAN]	0.67	1	1	1	1050	112.56	8.79248	1.11451	1.16417	1.12541	1.1347	0.0122858
Q75MP2	Phosphodiesterase (Fragment) OS=Homo sapiens GN=PDE1C PE=3 SV=1 - [Q75MP2_HUMAN]	19.63	9	9	16	591	66.8727	6.39209	0.939132	0.935462	0.913833	0.929476	0.012295
A8K4K1	cDNA FLJ78216, highly similar to Homo sapiens lysosomal neuraminidase, mRNA OS=Homo sapiens PE=2 SV=1 - [A8K4K1_HUMAN]	16.39	6	6	11	415	45.3096	5.88428	1.08578	1.09683	1.12432	1.10231	0.0123102
Q9H1E5	Thioredoxin-related transmembrane protein 4 OS=Homo sapiens GN=TMX4 PE=1 SV=1 - [TMX4_HUMAN]	14.04	4	4	7	349	38.9277	4.37354	0.936376	0.910048	0.907565	0.917996	0.0124
A8K897	cDNA FLJ78686, highly similar to Homo sapiens nucleoporin 93kDa (NUP93), mRNA OS=Homo sapiens PE=2 SV=1 - [A8K897_HUMAN]	39.32	32	32	77	819	93.3236	5.77002	0.976488	0.968675	0.965094	0.970085	0.0124094
A8K5S1	cDNA FLJ78650, highly similar to Homo sapiens mucosa associated lymphoid tissue lymphoma translocation gene 1 (MALT1), transcript variant 1, mRNA OS=Homo sapiens PE=2 SV=1 - [A8K5S1_HUMAN]	13.59	9	9	14	824	92.1851	5.73193	1.15093	1.10147	1.12877	1.12706	0.0124401
A0AUY0	RABL2A protein OS=Homo sapiens GN=RABL2A PE=2 SV=1 - [A0AUY0_HUMAN]	9.38	2	2	2	224	25.7205	4.79248	0.928854	0.914251	0.942191	0.928432	0.0124723
G3XAH6	Poly(A) polymerase alpha OS=Homo sapiens GN=PAPOLA PE=1 SV=1 - [G3XAH6_HUMAN]	16.99	11	11	20	724	80.576	8.104	0.93818	0.908302	0.923952	0.923478	0.0124763
P56178	Homeobox protein DLX-5 OS=Homo sapiens GN=DLX5 PE=1 SV=2 - [DLX5_HUMAN]	11.76	2	3	5	289	31.5203	9.29053	0.861003	0.870418	0.815172	0.848864	0.0125089
F2Z3M0	tRNA-splicing endonuclease subunit Sen15 OS=Homo sapiens GN=TSEN15 PE=1 SV=1 - [F2Z3M0_HUMAN]	19.33	1	1	1	119	12.7831	4.32275	1.19482	1.13159	1.18033	1.16891	0.0125777
P49588	Alanine--tRNA ligase, cytoplasmic OS=Homo sapiens GN=AARS PE=1 SV=2 - [SYAC_HUMAN]	49.69	40	40	126	968	106.743	5.52881	1.02901	1.03995	1.04288	1.03728	0.0125809
P05204	Non-histone chromosomal protein HMG-17 OS=Homo sapiens GN=HMGN2 PE=1 SV=3 - [HMGN2_HUMAN]	30	3	3	11	90	9.38706	9.99365	0.870861	0.892121	0.913221	0.892068	0.0125939
Q8TCS8	Polyribonucleotide nucleotidyltransferase 1, mitochondrial OS=Homo sapiens GN=PNPT1 PE=1 SV=2 - [PNPT1_HUMAN]	29.89	20	20	30	783	85.8966	7.76709	1.06747	1.04908	1.04847	1.05501	0.0125984
E9PKP4	Macrophage colony-stimulating factor 1 (Fragment) OS=Homo sapiens GN=CSF1 PE=1 SV=1 - [E9PKP4_HUMAN]	10.62	1	1	1	113	13.2447	5.24951	1.08602	1.05821	1.08059	1.07494	0.0126475
P13010	X-ray repair cross-complementing protein 5 OS=Homo sapiens GN=XRCC5 PE=1 SV=3 - [XRCC5_HUMAN]	37.7	27	27	115	732	82.6523	5.80811	0.971324	0.964608	0.976107	0.97068	0.0126936
O60493	Sorting nexin-3 OS=Homo sapiens GN=SNX3 PE=1 SV=3 - [SNX3_HUMAN]	37.04	6	8	39	162	18.7508	8.66064	0.897378	0.923277	0.885544	0.902066	0.0126977
B3KMV5	cDNA FLJ12728 fis, clone NT2RP2000040, highly similar to Protein FAM62A OS=Homo sapiens PE=2 SV=1 - [B3KMV5_HUMAN]	22.83	21	21	46	1104	122.829	5.84619	1.01624	1.02404	1.02244	1.02091	0.0127148
O95479	GDH/6PGL endoplasmic bifunctional protein OS=Homo sapiens GN=H6PD PE=1 SV=2 - [G6PE_HUMAN]	15.68	12	12	21	791	88.8364	7.29834	0.973109	0.964568	0.975415	0.971031	0.0127211
B1Q3L0	Tripartite motif-containing protein 5 alpha OS=Homo sapiens GN=TRIM5 PE=2 SV=1 - [B1Q3L0_HUMAN]	9.33	5	5	5	493	56.274	5.93506	0.92795	0.929236	0.950489	0.935891	0.0127469
Q8TCT9	Minor histocompatibility antigen H13 OS=Homo sapiens GN=HM13 PE=1 SV=1 - [HM13_HUMAN]	23.08	8	8	18	377	41.4616	6.43018	1.08002	1.07346	1.10575	1.08641	0.0127559
Q9Y6Q3	Zinc finger protein 37 homolog OS=Homo sapiens GN=ZFP37 PE=2 SV=3 - [ZFP37_HUMAN]	1.59	1	1	1	630	71.1641	9.08545	1.08593	1.11753	1.08365	1.0957	0.0128011
Q8IYU8	Calcium uptake protein 2, mitochondrial OS=Homo sapiens GN=MICU2 PE=1 SV=2 - [MICU2_HUMAN]	16.36	5	5	7	434	49.6344	9.08545	1.15436	1.1283	1.1034	1.12869	0.0128211
Q7Z3E9	Putative uncharacterized protein DKFZp686J1286 (Fragment) OS=Homo sapiens GN=DKFZp686J1286 PE=2 SV=1 - [Q7Z3E9_HUMAN]	20.87	14	14	17	829	93.0187	5.5542	0.943647	0.919271	0.917938	0.926952	0.0128352
A8K7Q1	cDNA FLJ77770, highly similar to Homo sapiens nucleobindin 1 (NUCB1), mRNA OS=Homo sapiens PE=2 SV=1 - [A8K7Q1_HUMAN]	48.16	21	21	62	461	53.8503	5.24951	1.11211	1.13455	1.16642	1.13769	0.0128425
Q8IXB1	DnaJ homolog subfamily C member 10 OS=Homo sapiens GN=DNAJC10 PE=1 SV=2 - [DJC10_HUMAN]	17.78	11	11	25	793	91.0213	7.18115	1.09125	1.06188	1.08699	1.08004	0.0128564
B3KPZ7	cDNA FLJ32517 fis, clone SMINT1000117, highly similar to Pyruvate dehydrogenase (lipoamide)-phosphatase 1 (EC 3.1.3.43) OS=Homo sapiens PE=2 SV=1 - [B3KPZ7_HUMAN]	23.36	9	9	13	535	60.7585	6.7417	1.16622	1.12533	1.11544	1.13566	0.0128716
Q9H6K5	Proline-rich protein 36 OS=Homo sapiens GN=PRR36 PE=1 SV=2 - [PRR36_HUMAN]	4.01	4	4	6	1346	132.667	10.4771	0.890607	0.851975	0.836436	0.859672	0.0129162
B3KTX1	Gasdermin domain containing 1, isoform CRA_c OS=Homo sapiens GN=GSDMDC1 PE=2 SV=1 - [B3KTX1_HUMAN]	3.64	1	1	1	220	23.661	4.2085	0.927587	0.891498	0.90275	0.907278	0.0129644
Q96T51	RUN and FYVE domain-containing protein 1 OS=Homo sapiens GN=RUFY1 PE=1 SV=2 - [RUFY1_HUMAN]	28.11	16	18	26	708	79.7673	5.74463	0.946758	0.952429	0.930648	0.943278	0.0129718
Q8IXH7	Negative elongation factor C/D OS=Homo sapiens GN=NELFCD PE=1 SV=2 - [NELFD_HUMAN]	16.1	8	8	9	590	66.2043	5.09717	1.04216	1.03907	1.05619	1.04581	0.0129744
F5GWH5	Transmembrane protein 258 OS=Homo sapiens GN=TMEM258 PE=1 SV=1 - [F5GWH5_HUMAN]	16.33	1	1	4	49	5.70278	4.60205	1.11666	1.08064	1.11695	1.10475	0.0129918
B7ZMH1	KIAA1211 protein OS=Homo sapiens GN=KIAA1211 PE=2 SV=1 - [B7ZMH1_HUMAN]	11.73	12	12	18	1202	133.561	5.63037	0.926245	0.934311	0.904023	0.921526	0.0130576
P49450	Histone H3-like centromeric protein A OS=Homo sapiens GN=CENPA PE=1 SV=1 - [CENPA_HUMAN]	4.29	1	1	1	140	15.9808	11.7075	0.842447	0.839908	0.890452	0.857603	0.0130703
P61758	Prefoldin subunit 3 OS=Homo sapiens GN=VBP1 PE=1 SV=3 - [PFD3_HUMAN]	56.85	11	12	28	197	22.6434	7.10791	0.944131	0.916528	0.932005	0.930888	0.0130964
O15031	Plexin-B2 OS=Homo sapiens GN=PLXNB2 PE=1 SV=3 - [PLXB2_HUMAN]	18.17	20	27	39	1838	204.997	6.23975	1.17446	1.14173	1.1168	1.14433	0.0131198
Q4W5L2	Alpha-synuclein (Fragment) OS=Homo sapiens GN=SNCA PE=3 SV=1 - [Q4W5L2_HUMAN]	76.47	7	7	11	102	10.1835	9.5249	0.884133	0.921049	0.910436	0.905206	0.0131356
F5H4E8	Methyltransferase-like protein 5 (Fragment) OS=Homo sapiens GN=METTL5 PE=1 SV=1 - [F5H4E8_HUMAN]	39.58	2	2	2	48	5.80017	9.46631	0.902615	0.862006	0.89905	0.88789	0.0131472
Q9Y3Q8	TSC22 domain family protein 4 OS=Homo sapiens GN=TSC22D4 PE=1 SV=2 - [T22D4_HUMAN]	24.81	5	7	13	395	41.0009	7.21045	1.03481	1.02312	1.03047	1.02947	0.0131483
A0A140VKE1	Testis tissue sperm-binding protein Li 58p OS=Homo sapiens PE=2 SV=1 - [A0A140VKE1_HUMAN]	38.03	17	17	53	497	55.6421	7.88428	0.944598	0.96136	0.943257	0.949738	0.0131619
A8K5S3	cDNA FLJ78449 OS=Homo sapiens PE=2 SV=1 - [A8K5S3_HUMAN]	29.95	13	13	37	364	39.7415	5.35107	0.956467	0.945246	0.934562	0.945425	0.0131638
Q8NCH0	Carbohydrate sulfotransferase 14 OS=Homo sapiens GN=CHST14 PE=1 SV=2 - [CHSTE_HUMAN]	9.31	3	3	3	376	42.9694	9.48096	1.09388	1.12634	1.14121	1.12048	0.0131868
Q8N6T3	ADP-ribosylation factor GTPase-activating protein 1 OS=Homo sapiens GN=ARFGAP1 PE=1 SV=2 - [ARFG1_HUMAN]	27.83	9	10	15	406	44.6403	5.65576	0.976292	0.982574	0.98336	0.980742	0.0132204
Q69YR0	Putative uncharacterized protein DKFZp667K0918 (Fragment) OS=Homo sapiens GN=DKFZp667K0918 PE=2 SV=1 - [Q69YR0_HUMAN]	1.91	1	1	1	785	89.1937	6.81494	1.23015	1.1737	1.15849	1.18745	0.0132557
P49137	MAP kinase-activated protein kinase 2 OS=Homo sapiens GN=MAPKAPK2 PE=1 SV=1 - [MAPK2_HUMAN]	11.5	5	5	6	400	45.5385	8.67529	0.933333	0.946379	0.955369	0.945027	0.0132729
Q9UG63	ATP-binding cassette sub-family F member 2 OS=Homo sapiens GN=ABCF2 PE=1 SV=2 - [ABCF2_HUMAN]	19.9	12	12	23	623	71.2446	7.37158	1.10675	1.07404	1.1087	1.0965	0.0133022
Q13325	Interferon-induced protein with tetratricopeptide repeats 5 OS=Homo sapiens GN=IFIT5 PE=1 SV=1 - [IFIT5_HUMAN]	12.66	5	6	11	482	55.8116	7.40088	1.07957	1.10352	1.12016	1.10108	0.0133132
C9J0K6	Sorcin OS=Homo sapiens GN=SRI PE=1 SV=1 - [C9J0K6_HUMAN]	78.71	11	11	50	155	17.5935	5.60498	0.90977	0.931113	0.895914	0.912266	0.0133437
B4DE67	cDNA FLJ57259, highly similar to Lysosomal acid lipase/cholesteryl esterhydrolase (EC 3.1.1.13) OS=Homo sapiens PE=2 SV=1 - [B4DE67_HUMAN]	10.29	2	2	4	204	23.5377	7.2251	0.898059	0.929657	0.896925	0.908214	0.0133841
Q7KZ85	Transcription elongation factor SPT6 OS=Homo sapiens GN=SUPT6H PE=1 SV=2 - [SPT6H_HUMAN]	18.42	28	28	42	1726	198.949	4.90674	1.02978	1.04503	1.0387	1.03784	0.0133991
C9J167	Mismatch repair endonuclease PMS2 OS=Homo sapiens GN=PMS2 PE=1 SV=2 - [C9J167_HUMAN]	2.51	2	2	2	756	84.6437	8.19189	0.8949	0.850792	0.843746	0.863146	0.0134056
F5H796	Diablo homolog, mitochondrial (Fragment) OS=Homo sapiens GN=DIABLO PE=1 SV=8 - [F5H796_HUMAN]	49.36	8	8	18	156	17.6869	4.89404	1.0752	1.08607	1.05689	1.07272	0.0134365
P61960	Ubiquitin-fold modifier 1 OS=Homo sapiens GN=UFM1 PE=1 SV=1 - [UFM1_HUMAN]	58.82	3	3	8	85	9.11187	9.30518	0.861901	0.908693	0.878071	0.882888	0.0134501
P78310	Coxsackievirus and adenovirus receptor OS=Homo sapiens GN=CXADR PE=1 SV=1 - [CXAR_HUMAN]	14.79	5	5	8	365	40.0044	7.56201	1.12656	1.08359	1.10959	1.10658	0.0134686
Q00169	Phosphatidylinositol transfer protein alpha isoform OS=Homo sapiens GN=PITPNA PE=1 SV=2 - [PIPNA_HUMAN]	65.56	14	17	32	270	31.786	6.55127	0.928058	0.906437	0.936495	0.923663	0.0134716
P48634	Protein PRRC2A OS=Homo sapiens GN=PRRC2A PE=1 SV=3 - [PRC2A_HUMAN]	11.96	17	20	46	2157	228.724	9.45166	0.977133	0.971696	0.965517	0.971449	0.0135339
K7ESP4	Dephospho-CoA kinase domain-containing protein (Fragment) OS=Homo sapiens GN=DCAKD PE=1 SV=1 - [K7ESP4_HUMAN]	37.32	7	7	13	209	24.162	9.67139	0.960598	0.947838	0.964306	0.957581	0.0135444
C9J0A2	Synaptoporin OS=Homo sapiens GN=SYNPR PE=1 SV=1 - [C9J0A2_HUMAN]	11.88	2	2	4	202	22.1224	8.44092	0.914891	0.906241	0.937958	0.919697	0.0136116
P57772	Selenocysteine-specific elongation factor OS=Homo sapiens GN=EEFSEC PE=1 SV=4 - [SELB_HUMAN]	18.62	10	10	11	596	65.2631	8.35303	0.943905	0.93008	0.915211	0.929732	0.013619
Q9BZG1	Ras-related protein Rab-34 OS=Homo sapiens GN=RAB34 PE=1 SV=1 - [RAB34_HUMAN]	31.66	7	7	18	259	29.0259	7.88428	1.05827	1.08549	1.06457	1.06944	0.0137457
P30046	D-dopachrome decarboxylase OS=Homo sapiens GN=DDT PE=1 SV=3 - [DOPD_HUMAN]	24.58	3	3	11	118	12.7037	7.29834	0.859861	0.880727	0.907843	0.88281	0.0137598
Q8N8N7	Prostaglandin reductase 2 OS=Homo sapiens GN=PTGR2 PE=1 SV=1 - [PTGR2_HUMAN]	5.13	2	2	4	351	38.4743	5.41455	0.882105	0.912432	0.918833	0.904457	0.0137667
Q9UNF0	Protein kinase C and casein kinase substrate in neurons protein 2 OS=Homo sapiens GN=PACSIN2 PE=1 SV=2 - [PACN2_HUMAN]	34.16	16	16	40	486	55.7039	5.19873	0.976279	0.984279	0.977982	0.979513	0.0138148
O96005	Cleft lip and palate transmembrane protein 1 OS=Homo sapiens GN=CLPTM1 PE=1 SV=1 - [CLPT1_HUMAN]	20.48	12	12	19	669	76.0485	6.30322	1.13632	1.09948	1.09494	1.11025	0.013833
B4DEI4	cDNA FLJ54595, highly similar to Golgi reassembly-stacking protein 2 OS=Homo sapiens PE=2 SV=1 - [B4DEI4_HUMAN]	12.59	3	4	8	405	42.0186	5.07178	1.05943	1.04377	1.06656	1.05659	0.0138608
P12277	Creatine kinase B-type OS=Homo sapiens GN=CKB PE=1 SV=1 - [KCRB_HUMAN]	64.57	18	19	325	381	42.6173	5.59229	0.904282	0.9226	0.936673	0.921185	0.0138623
Q59H57	Fusion (Involved in t(12;16) in malignant liposarcoma) isoform a variant (Fragment) OS=Homo sapiens PE=2 SV=1 - [Q59H57_HUMAN]	32.33	7	10	112	300	31.9743	9.5249	0.945226	0.931435	0.916838	0.931167	0.0138837
Q9UI15	Transgelin-3 OS=Homo sapiens GN=TAGLN3 PE=1 SV=2 - [TAGL3_HUMAN]	60.8	9	10	33	199	22.4581	7.32764	0.90899	0.868611	0.864425	0.880675	0.0138844
A0A0G2JMH6	HLA class II histocompatibility antigen, DR alpha chain OS=Homo sapiens GN=HLA-DRA PE=1 SV=1 - [A0A0G2JMH6_HUMAN]	22.44	4	4	10	254	28.6027	4.99561	1.12278	1.08053	1.10498	1.10276	0.013904
B4DK32	cDNA FLJ61095, highly similar to Ubiquitin conjugation factor E4 A (Fragment) OS=Homo sapiens PE=2 SV=1 - [B4DK32_HUMAN]	11.48	9	10	12	1045	119.732	5.21143	0.923272	0.926842	0.894815	0.914976	0.0139081
C9J8R4	DCN1-like protein 1 (Fragment) OS=Homo sapiens GN=DCUN1D1 PE=1 SV=1 - [C9J8R4_HUMAN]	29.69	3	3	5	128	14.6563	4.90674	0.842351	0.894228	0.847207	0.861262	0.0139209
O75901	Ras association domain-containing protein 9 OS=Homo sapiens GN=RASSF9 PE=2 SV=2 - [RASF9_HUMAN]	1.84	1	1	1	435	49.9893	5.31299	1.10952	1.12504	1.08196	1.10551	0.013954
Q96CP2	FLYWCH family member 2 OS=Homo sapiens GN=FLYWCH2 PE=1 SV=1 - [FWCH2_HUMAN]	22.14	3	3	4	140	14.5545	8.45557	0.852902	0.903531	0.869714	0.875382	0.0139737
P06748	Nucleophosmin OS=Homo sapiens GN=NPM1 PE=1 SV=2 - [NPM_HUMAN]	57.48	12	16	139	294	32.5548	4.77979	1.07351	1.05492	1.08383	1.07075	0.0139949
Q68E01	Integrator complex subunit 3 OS=Homo sapiens GN=INTS3 PE=1 SV=1 - [INT3_HUMAN]	12.37	10	10	13	1043	117.994	5.79541	0.936096	0.933774	0.908489	0.92612	0.0140187
C9JP00	Muscleblind-like protein 1 OS=Homo sapiens GN=MBNL1 PE=1 SV=1 - [C9JP00_HUMAN]	23.85	6	6	10	348	37.8739	8.74854	0.974714	0.982108	0.972955	0.976592	0.01405
Q96FW1	Ubiquitin thioesterase OTUB1 OS=Homo sapiens GN=OTUB1 PE=1 SV=2 - [OTUB1_HUMAN]	43.54	10	10	37	271	31.2644	4.94482	0.920947	0.936616	0.903574	0.920379	0.0140616
Q9NP97	Dynein light chain roadblock-type 1 OS=Homo sapiens GN=DYNLRB1 PE=1 SV=3 - [DLRB1_HUMAN]	59.38	4	4	20	96	10.9147	7.25439	0.954146	0.965348	0.947024	0.955506	0.0140648
Q59H30	Activating transcription factor 6 variant (Fragment) OS=Homo sapiens PE=2 SV=1 - [Q59H30_HUMAN]	5.36	3	3	3	578	64.1779	8.48486	1.09533	1.13556	1.09718	1.10936	0.0140744
B5MCF9	Pescadillo homolog OS=Homo sapiens GN=PES1 PE=1 SV=1 - [B5MCF9_HUMAN]	20.67	10	11	15	571	66.036	7.50342	1.11402	1.08232	1.07967	1.092	0.014085
B4DHN5	Syntenin-1 OS=Homo sapiens GN=SDCBP PE=1 SV=1 - [B4DHN5_HUMAN]	23.43	5	5	15	239	25.9514	6.63916	1.08388	1.10082	1.12675	1.10382	0.0141171
Q96P70	Importin-9 OS=Homo sapiens GN=IPO9 PE=1 SV=3 - [IPO9_HUMAN]	22	21	21	63	1041	115.889	4.80518	0.9276	0.942314	0.912085	0.927333	0.0141194
J3QSS7	Iron-sulfur cluster assembly 2 homolog, mitochondrial OS=Homo sapiens GN=ISCA2 PE=1 SV=1 - [J3QSS7_HUMAN]	11.11	1	1	1	108	11.4347	8.00146	1.1639	1.13105	1.19976	1.1649	0.014169
Q5T5P1	Sickle tail protein homolog (Fragment) OS=Homo sapiens GN=KIAA1217 PE=1 SV=2 - [Q5T5P1_HUMAN]	3.32	3	3	3	933	103.6	9.08545	1.18752	1.16075	1.24119	1.19649	0.0141793
A0A0D9SFB3	ATP-dependent RNA helicase DDX3X OS=Homo sapiens GN=DDX3X PE=1 SV=1 - [A0A0D9SFB3_HUMAN]	59.22	33	34	151	640	70.7961	7.35693	1.0456	1.04088	1.02984	1.03877	0.0141962
Q496C9	D-tyrosyl-tRNA(Tyr) deacylase OS=Homo sapiens GN=DTD1 PE=2 SV=1 - [Q496C9_HUMAN]	25.84	5	5	12	209	23.469	8.35303	0.93027	0.954187	0.936012	0.940156	0.0142017
A0A087WUR6	Calcium/calmodulin-dependent protein kinase type 1D OS=Homo sapiens GN=CAMK1D PE=1 SV=1 - [A0A087WUR6_HUMAN]	20.62	2	5	8	291	32.4521	7.40088	1.13078	1.19347	1.14587	1.15671	0.0142266
A0A090N7U2	5'-nucleotidase OS=Homo sapiens GN=NT5C3 PE=3 SV=1 - [A0A090N7U2_HUMAN]	23.51	6	6	6	285	32.5378	5.71924	1.08864	1.10853	1.07115	1.08944	0.0142702
A8K651	cDNA FLJ75700, highly similar to Homo sapiens complement component 1, q subcomponent binding protein (C1QBP), nuclear gene encoding mitochondrial protein, mRNA OS=Homo sapiens PE=2 SV=1 - [A8K651_HUMAN]	21.99	5	5	56	282	31.3606	4.84326	1.10787	1.14705	1.16519	1.14004	0.0142799
A8KAL2	cDNA FLJ76981, highly similar to Homo sapiens golgi autoantigen, golgin subfamily a, 5 (GOLGA5), mRNA OS=Homo sapiens PE=2 SV=1 - [A8KAL2_HUMAN]	18.19	10	10	12	731	82.9118	5.8335	1.06834	1.08731	1.10466	1.08677	0.0142993
A0A087WY00	Unconventional myosin-Va OS=Homo sapiens GN=MYO5A PE=1 SV=1 - [A0A087WY00_HUMAN]	14.88	20	26	39	1828	212.067	8.63135	0.967533	0.953227	0.966162	0.962307	0.0143066
H0YLF3	Beta-2-microglobulin (Fragment) OS=Homo sapiens GN=B2M PE=1 SV=1 - [H0YLF3_HUMAN]	28.17	2	2	10	71	8.49315	5.14795	1.17176	1.19046	1.12451	1.16224	0.0143163
P06576	ATP synthase subunit beta, mitochondrial OS=Homo sapiens GN=ATP5B PE=1 SV=3 - [ATPB_HUMAN]	58.22	21	21	191	529	56.5246	5.40186	1.03507	1.02558	1.03917	1.03327	0.0143165
P05387	60S acidic ribosomal protein P2 OS=Homo sapiens GN=RPLP2 PE=1 SV=1 - [RLA2_HUMAN]	60.87	7	7	49	115	11.6578	4.53857	1.10162	1.156	1.13475	1.13079	0.0143236
A0A024R9Y0	Microtubule-associated protein OS=Homo sapiens GN=MAPT PE=4 SV=1 - [A0A024R9Y0_HUMAN]	43.34	1	13	32	383	39.9825	9.43701	1.09237	1.14063	1.11321	1.11541	0.0143473
A8K489	cDNA FLJ76151, highly similar to Homo sapiens Wilms tumor 1 associated protein (WTAP), transcript variant 1, mRNA OS=Homo sapiens PE=2 SV=1 - [A8K489_HUMAN]	27.02	8	8	13	396	44.1907	5.24951	1.15921	1.1086	1.162	1.14327	0.0143549
P61586	Transforming protein RhoA OS=Homo sapiens GN=RHOA PE=1 SV=1 - [RHOA_HUMAN]	31.61	3	7	43	193	21.7541	6.1001	0.898562	0.87517	0.845396	0.873043	0.0143687
A8K5X7	cDNA FLJ76854 OS=Homo sapiens PE=2 SV=1 - [A8K5X7_HUMAN]	6.36	1	2	2	409	46.818	9.11475	0.937311	0.907432	0.930894	0.925212	0.014426
Q99497	Protein deglycase DJ-1 OS=Homo sapiens GN=PARK7 PE=1 SV=2 - [PARK7_HUMAN]	57.67	12	12	78	189	19.8785	6.78564	0.919903	0.946102	0.939575	0.935193	0.0144421
P53004	Biliverdin reductase A OS=Homo sapiens GN=BLVRA PE=1 SV=2 - [BIEA_HUMAN]	22.97	7	7	27	296	33.4073	6.44287	0.922626	0.917988	0.945957	0.928857	0.0144775
A0A024RDA6	Insulin-like growth factor binding protein 7, isoform CRA_a (Fragment) OS=Homo sapiens GN=IGFBP7 PE=4 SV=1 - [A0A024RDA6_HUMAN]	30.41	4	5	6	194	20.3383	8.54346	1.19203	1.21716	1.14127	1.18349	0.0144779
O43175	D-3-phosphoglycerate dehydrogenase OS=Homo sapiens GN=PHGDH PE=1 SV=4 - [SERA_HUMAN]	38.09	17	17	74	533	56.6144	6.7124	1.07842	1.08479	1.05556	1.07292	0.0144926
Q9NZZ3	Charged multivesicular body protein 5 OS=Homo sapiens GN=CHMP5 PE=1 SV=1 - [CHMP5_HUMAN]	30.59	5	5	13	219	24.5554	4.83057	1.11626	1.14005	1.09109	1.1158	0.0145778
Q9P0M6	Core histone macro-H2A.2 OS=Homo sapiens GN=H2AFY2 PE=1 SV=3 - [H2AW_HUMAN]	54.84	16	18	58	372	40.0334	9.68604	0.924934	0.9361	0.903426	0.921487	0.0145881
P20290	Transcription factor BTF3 OS=Homo sapiens GN=BTF3 PE=1 SV=1 - [BTF3_HUMAN]	44.17	2	9	17	206	22.1544	9.37842	0.938821	0.935329	0.910966	0.928372	0.0146333
E7EU35	Cytoplasmic phosphatidylinositol transfer protein 1 OS=Homo sapiens GN=PITPNC1 PE=1 SV=3 - [E7EU35_HUMAN]	15.79	4	4	6	266	31.4843	5.64307	0.938487	0.913391	0.905757	0.919212	0.0146471
Q53T59	HCLS1-binding protein 3 OS=Homo sapiens GN=HS1BP3 PE=1 SV=1 - [H1BP3_HUMAN]	21.68	7	7	8	392	42.7539	5.0083	0.932179	0.94661	0.917868	0.932219	0.0146555
Q9H7E2	Tudor domain-containing protein 3 OS=Homo sapiens GN=TDRD3 PE=1 SV=1 - [TDRD3_HUMAN]	6.14	3	3	3	651	73.1396	9.23193	0.940884	0.909873	0.928629	0.926462	0.014706
Q53GN4	WD repeat domain 1, isoform CRA_a (Fragment) OS=Homo sapiens GN=WDR1 PE=2 SV=1 - [Q53GN4_HUMAN]	53.3	26	26	109	606	66.1379	6.65381	0.946435	0.939303	0.919839	0.935192	0.0147094
B4DTT0	N-acetylglucosamine-6-sulfatase OS=Homo sapiens PE=2 SV=1 - [B4DTT0_HUMAN]	26.44	10	10	48	469	53.3863	7.76709	0.923842	0.944704	0.947739	0.938762	0.0147124
B4DP27	cDNA FLJ52153, highly similar to Transmembrane emp24 domain-containing protein 2 OS=Homo sapiens PE=2 SV=1 - [B4DP27_HUMAN]	46.15	7	7	24	169	19.2467	5.85889	1.06108	1.0906	1.09112	1.08093	0.0147152
O14745	Na(+)/H(+) exchange regulatory cofactor NHE-RF1 OS=Homo sapiens GN=SLC9A3R1 PE=1 SV=4 - [NHRF1_HUMAN]	17.6	5	5	8	358	38.8446	5.77002	1.10413	1.1509	1.10878	1.12127	0.0147159
A0A0A0MRW6	Nucleolar protein 6 OS=Homo sapiens GN=NOL6 PE=1 SV=1 - [A0A0A0MRW6_HUMAN]	11.01	9	9	12	1008	112.087	7.62061	1.09116	1.10088	1.1353	1.10911	0.0147274
A0A0A0MTN9	NADPH:adrenodoxin oxidoreductase, mitochondrial OS=Homo sapiens GN=FDXR PE=1 SV=1 - [A0A0A0MTN9_HUMAN]	31.66	11	11	14	439	47.9981	6.7417	0.951229	0.96649	0.949244	0.955654	0.01476
A0A0C4DGQ8	Dehydrogenase/reductase SDR family member 7B OS=Homo sapiens GN=DHRS7B PE=1 SV=1 - [A0A0C4DGQ8_HUMAN]	24.84	6	6	10	310	33.5027	9.29053	1.03958	1.0338	1.05116	1.04151	0.0147727
P98172	Ephrin-B1 OS=Homo sapiens GN=EFNB1 PE=1 SV=1 - [EFNB1_HUMAN]	18.21	5	5	6	346	37.9825	8.93896	0.873961	0.918015	0.897774	0.896583	0.0148193
O60568	Procollagen-lysine,2-oxoglutarate 5-dioxygenase 3 OS=Homo sapiens GN=PLOD3 PE=1 SV=1 - [PLOD3_HUMAN]	21.68	14	14	26	738	84.7315	6.04932	1.13838	1.18965	1.21389	1.18064	0.0148438
P51649	Succinate-semialdehyde dehydrogenase, mitochondrial OS=Homo sapiens GN=ALDH5A1 PE=1 SV=2 - [SSDH_HUMAN]	17.94	9	9	12	535	57.1783	8.27979	0.933468	0.916241	0.897511	0.91574	0.0148471
Q9NY61	Protein AATF OS=Homo sapiens GN=AATF PE=1 SV=1 - [AATF_HUMAN]	2.5	1	1	2	560	63.0943	4.94482	1.21217	1.14422	1.21746	1.19128	0.0148608
P53999	Activated RNA polymerase II transcriptional coactivator p15 OS=Homo sapiens GN=SUB1 PE=1 SV=3 - [TCP4_HUMAN]	50.39	7	8	69	127	14.3864	9.59814	0.824041	0.877111	0.811837	0.837663	0.0148942
Q8NBN7	Retinol dehydrogenase 13 OS=Homo sapiens GN=RDH13 PE=1 SV=2 - [RDH13_HUMAN]	15.71	5	5	6	331	35.9099	8.104	0.959011	0.947406	0.936602	0.947673	0.0149481
Q08AM6	Protein VAC14 homolog OS=Homo sapiens GN=VAC14 PE=1 SV=1 - [VAC14_HUMAN]	17.77	11	11	19	782	87.9167	6.12549	0.926377	0.930337	0.898249	0.918321	0.0149508
B7Z2X0	cDNA FLJ60543, highly similar to Active breakpoint cluster region-related protein OS=Homo sapiens PE=2 SV=1 - [B7Z2X0_HUMAN]	8.58	5	7	11	769	88.0188	7.57666	1.17472	1.11538	1.13434	1.14148	0.0149546
P15104	Glutamine synthetase OS=Homo sapiens GN=GLUL PE=1 SV=4 - [GLNA_HUMAN]	27.08	11	11	34	373	42.0373	6.88818	1.05086	1.03474	1.03686	1.04082	0.0150013
A0A140VK07	Testicular secretory protein Li 7 OS=Homo sapiens PE=2 SV=1 - [A0A140VK07_HUMAN]	63.6	28	32	305	684	73.8649	6.354	0.945709	0.936167	0.917414	0.933097	0.0150835
Q9NYB0	Telomeric repeat-binding factor 2-interacting protein 1 OS=Homo sapiens GN=TERF2IP PE=1 SV=1 - [TE2IP_HUMAN]	23.56	6	6	7	399	44.2328	4.729	1.08626	1.07159	1.05564	1.07116	0.0150938
O75907	Diacylglycerol O-acyltransferase 1 OS=Homo sapiens GN=DGAT1 PE=1 SV=2 - [DGAT1_HUMAN]	10.04	3	3	4	488	55.2425	9.31982	0.971616	0.980399	0.970002	0.974006	0.0150944
Q9BRQ6	MICOS complex subunit MIC25 OS=Homo sapiens GN=CHCHD6 PE=1 SV=1 - [MIC25_HUMAN]	16.6	3	3	3	235	26.4414	8.85107	0.856682	0.904037	0.89343	0.884716	0.0151382
B4DK23	cDNA FLJ61300 OS=Homo sapiens PE=2 SV=1 - [B4DK23_HUMAN]	1.11	1	1	2	1083	121.238	7.60596	0.86711	0.90637	0.855481	0.87632	0.0151435
A8K097	cDNA FLJ78373, highly similar to Homo sapiens PCI domain containing 2, mRNA OS=Homo sapiens PE=2 SV=1 - [A8K097_HUMAN]	35.34	12	12	22	399	46.0008	8.33838	0.952312	0.928293	0.928919	0.936508	0.0151469
I3L1P8	Mitochondrial 2-oxoglutarate/malate carrier protein (Fragment) OS=Homo sapiens GN=SLC25A11 PE=1 SV=1 - [I3L1P8_HUMAN]	29.73	8	8	31	296	32.1618	9.77393	0.891703	0.925302	0.885412	0.900806	0.0152266
P62942	Peptidyl-prolyl cis-trans isomerase FKBP1A OS=Homo sapiens GN=FKBP1A PE=1 SV=2 - [FKB1A_HUMAN]	40.74	3	3	18	108	11.9431	8.1626	0.934699	0.922832	0.950435	0.935989	0.0152415
B4DHH6	cDNA FLJ55320, highly similar to Sal-like protein 1 OS=Homo sapiens PE=2 SV=1 - [B4DHH6_HUMAN]	6.29	8	8	9	1288	136.566	7.47412	0.893021	0.875525	0.920208	0.896251	0.0153393
A8K1Z3	cDNA FLJ75002, highly similar to Homo sapiens, neural cell expressed,developmentally down-regulated gene 1 OS=Homo sapiens PE=2 SV=1 - [A8K1Z3_HUMAN]	15	10	10	13	660	71.8811	7.82568	0.947209	0.919919	0.921641	0.92959	0.0153446
Q8WW12	PEST proteolytic signal-containing nuclear protein OS=Homo sapiens GN=PCNP PE=1 SV=2 - [PCNP_HUMAN]	48.88	8	8	17	178	18.9134	7.48877	0.93081	0.948426	0.919507	0.932914	0.01537
J3KTA4	Probable ATP-dependent RNA helicase DDX5 OS=Homo sapiens GN=DDX5 PE=1 SV=1 - [J3KTA4_HUMAN]	49.67	16	31	173	614	69.0438	8.85107	1.07655	1.07626	1.05083	1.06788	0.0154025
A8K140	cDNA FLJ77748 OS=Homo sapiens PE=2 SV=1 - [A8K140_HUMAN]	7.63	7	7	9	839	94.3711	6.81494	1.06913	1.09526	1.10795	1.09078	0.0154844
Q6ZUG2	cDNA FLJ43743 fis, clone TESTI2019042 OS=Homo sapiens PE=2 SV=1 - [Q6ZUG2_HUMAN]	4.78	1	1	1	293	33.1147	10.5649	1.10333	1.11455	1.07352	1.09713	0.0155136
Q99747	Gamma-soluble NSF attachment protein OS=Homo sapiens GN=NAPG PE=1 SV=1 - [SNAG_HUMAN]	22.44	6	6	16	312	34.7243	5.41455	1.0777	1.09374	1.06006	1.07717	0.0155159
P52888	Thimet oligopeptidase OS=Homo sapiens GN=THOP1 PE=1 SV=2 - [THOP1_HUMAN]	34.4	21	21	34	689	78.7895	6.04932	0.928079	0.952998	0.944766	0.941948	0.0155724
Q9BVJ8	HEXA protein (Fragment) OS=Homo sapiens GN=HEXA PE=2 SV=2 - [Q9BVJ8_HUMAN]	28.12	12	13	39	409	47.0644	4.99561	0.936974	0.914146	0.901249	0.917456	0.0156376
A0A096LNZ9	Ubiquitin-like protein ISG15 (Fragment) OS=Homo sapiens GN=ISG15 PE=1 SV=6 - [A0A096LNZ9_HUMAN]	37.76	6	6	8	143	15.5521	6.29053	1.1686	1.22529	1.14889	1.18093	0.0156436
P00558	Phosphoglycerate kinase 1 OS=Homo sapiens GN=PGK1 PE=1 SV=3 - [PGK1_HUMAN]	67.15	21	26	162	417	44.5861	8.104	0.936646	0.918997	0.901071	0.918905	0.0156608
A0A024R326	Ribosomal protein L29, isoform CRA_a OS=Homo sapiens GN=RPL29 PE=4 SV=1 - [A0A024R326_HUMAN]	29.94	6	6	25	157	17.5419	11.6636	0.930574	0.900413	0.891957	0.907648	0.0157267
B3KSS4	cDNA FLJ36858 fis, clone ASTRO2015185, highly similar to POLIOVIRUS RECEPTOR OS=Homo sapiens PE=2 SV=1 - [B3KSS4_HUMAN]	3.59	1	1	2	362	39.5547	6.66846	1.15929	1.11535	1.10726	1.1273	0.0157433
P78536	Disintegrin and metalloproteinase domain-containing protein 17 OS=Homo sapiens GN=ADAM17 PE=1 SV=1 - [ADA17_HUMAN]	12.14	9	9	15	824	92.9613	5.75732	1.0895	1.07273	1.11294	1.09172	0.0157814
Q9H3P7	Golgi resident protein GCP60 OS=Homo sapiens GN=ACBD3 PE=1 SV=4 - [GCP60_HUMAN]	11.93	5	5	11	528	60.556	5.05908	1.07334	1.07735	1.10805	1.08624	0.0157821
Q9BVI4	Nucleolar complex protein 4 homolog OS=Homo sapiens GN=NOC4L PE=1 SV=1 - [NOC4L_HUMAN]	10.08	4	4	5	516	58.4307	7.48877	1.0789	1.09154	1.05826	1.07624	0.0158047
P10768	S-formylglutathione hydrolase OS=Homo sapiens GN=ESD PE=1 SV=2 - [ESTD_HUMAN]	35.82	8	8	27	282	31.4425	7.02002	0.911108	0.932047	0.893366	0.912174	0.0158186
Q53F35	Acidic (Leucine-rich) nuclear phosphoprotein 32 family, member B variant (Fragment) OS=Homo sapiens PE=2 SV=1 - [Q53F35_HUMAN]	27.2	3	9	58	250	28.6553	4.05615	0.869499	0.875122	0.816676	0.853766	0.0158218
P13797	Plastin-3 OS=Homo sapiens GN=PLS3 PE=1 SV=4 - [PLST_HUMAN]	54.76	27	31	139	630	70.7662	5.60498	1.11352	1.0963	1.07222	1.09401	0.0158409
B4DIB3	MAP/microtubule affinity-regulating kinase 1, isoform CRA_a OS=Homo sapiens GN=MARK1 PE=1 SV=1 - [B4DIB3_HUMAN]	14.62	5	10	20	780	87.4016	9.43701	0.949263	0.929224	0.952089	0.943525	0.0158545
Q99460	26S proteasome non-ATPase regulatory subunit 1 OS=Homo sapiens GN=PSMD1 PE=1 SV=2 - [PSMD1_HUMAN]	44.7	37	37	103	953	105.769	5.38916	0.989854	0.988745	0.98472	0.987773	0.0158844
Q8N353	TMEM106B protein (Fragment) OS=Homo sapiens GN=TMEM106B PE=2 SV=1 - [Q8N353_HUMAN]	23.25	6	6	10	314	35.1147	8.22119	0.934411	0.941168	0.911175	0.928918	0.0159402
B3KM57	cDNA FLJ10347 fis, clone NT2RM2001035, highly similar to CCR4-NOT transcription complex subunit 7 OS=Homo sapiens PE=2 SV=1 - [B3KM57_HUMAN]	9.12	2	2	6	285	32.752	4.89404	1.1663	1.15947	1.10777	1.14451	0.0159581
P62987	Ubiquitin-60S ribosomal protein L40 OS=Homo sapiens GN=UBA52 PE=1 SV=2 - [RL40_HUMAN]	49.22	1	7	184	128	14.719	9.83252	0.907502	0.897658	0.860659	0.888606	0.0159945
P10412	Histone H1.4 OS=Homo sapiens GN=HIST1H1E PE=1 SV=2 - [H14_HUMAN]	52.05	6	17	261	219	21.852	11.0337	0.886257	0.825831	0.829486	0.847191	0.0159953
D3DT71	Collagen, type XI, alpha 1, isoform CRA_b OS=Homo sapiens GN=COL11A1 PE=4 SV=1 - [D3DT71_HUMAN]	3.9	5	6	7	1767	176.521	5.37646	1.13934	1.09028	1.1339	1.12117	0.0160224
B7Z972	Protein-L-isoaspartate O-methyltransferase OS=Homo sapiens PE=2 SV=1 - [B7Z972_HUMAN]	56.25	7	7	16	192	20.6696	6.87354	0.894728	0.917561	0.932259	0.914849	0.0160475
A0A087X0P4	Pre-B-cell leukemia transcription factor 1 OS=Homo sapiens GN=PBX1 PE=1 SV=1 - [A0A087X0P4_HUMAN]	29.73	6	6	10	259	28.8415	9.1001	0.817546	0.882606	0.827746	0.842633	0.016084
E9PHA2	Condensin complex subunit 2 OS=Homo sapiens GN=NCAPH PE=1 SV=1 - [E9PHA2_HUMAN]	18.36	13	13	21	730	81.5218	5.05908	0.927847	0.938368	0.954288	0.940167	0.0161028
H0UIA1	Acyl-CoA synthetase short-chain family member 2, isoform CRA_c OS=Homo sapiens GN=ACSS2 PE=4 SV=1 - [H0UIA1_HUMAN]	15.11	9	9	16	655	73.2238	7.04932	0.865837	0.882214	0.820357	0.856136	0.0161435
B3KX75	cDNA FLJ44930 fis, clone BRAMY3015549, highly similar to Neural cell adhesion molecule L1-like protein (Fragment) OS=Homo sapiens PE=2 SV=1 - [B3KX75_HUMAN]	23.09	20	21	42	1113	124.679	6.16357	1.20981	1.13473	1.16441	1.16965	0.016159
P04792	Heat shock protein beta-1 OS=Homo sapiens GN=HSPB1 PE=1 SV=2 - [HSPB1_HUMAN]	59.02	10	10	65	205	22.7685	6.40479	0.911419	0.930787	0.891131	0.911112	0.0161874
P30040	Endoplasmic reticulum resident protein 29 OS=Homo sapiens GN=ERP29 PE=1 SV=4 - [ERP29_HUMAN]	39.85	8	8	52	261	28.9752	7.31299	1.07386	1.09405	1.11609	1.09467	0.0161886
Q02218	2-oxoglutarate dehydrogenase, mitochondrial OS=Homo sapiens GN=OGDH PE=1 SV=3 - [ODO1_HUMAN]	30.89	25	25	48	1023	115.861	6.85889	1.06541	1.08822	1.05797	1.07053	0.0162453
Q9HD33	39S ribosomal protein L47, mitochondrial OS=Homo sapiens GN=MRPL47 PE=1 SV=2 - [RM47_HUMAN]	23.6	6	6	15	250	29.4319	10.3745	1.01896	1.02832	1.02039	1.02256	0.0162518
P61970	Nuclear transport factor 2 OS=Homo sapiens GN=NUTF2 PE=1 SV=1 - [NTF2_HUMAN]	74.02	5	6	34	127	14.469	5.37646	0.917954	0.918628	0.946328	0.927637	0.0162813
Q14061	Cytochrome c oxidase copper chaperone OS=Homo sapiens GN=COX17 PE=1 SV=2 - [COX17_HUMAN]	46.03	2	2	5	63	6.91038	7.23975	1.24798	1.17735	1.16668	1.19733	0.0163017
Q7LFL8	CXXC-type zinc finger protein 5 OS=Homo sapiens GN=CXXC5 PE=1 SV=1 - [CXXC5_HUMAN]	9.32	3	3	4	322	32.9563	9.1001	1.18553	1.22695	1.14366	1.18538	0.0164087
P62312	U6 snRNA-associated Sm-like protein LSm6 OS=Homo sapiens GN=LSM6 PE=1 SV=1 - [LSM6_HUMAN]	35	3	3	10	80	9.12177	9.5835	0.903414	0.895226	0.854918	0.884519	0.0164311
B9VJ68	Toll-like receptor 5 OS=Homo sapiens GN=TLR5 PE=3 SV=1 - [B9VJ68_HUMAN]	0.82	1	1	2	858	97.5657	6.68311	0.932851	0.947632	0.917334	0.932606	0.0164321
A0A024RAJ7	Ribosome-releasing factor 2, mitochondrial OS=Homo sapiens GN=GFM2 PE=3 SV=1 - [A0A024RAJ7_HUMAN]	3.42	2	2	3	732	81.1493	6.17627	1.22449	1.14138	1.18961	1.18516	0.0165146
A5D8W8	Gamma-glutamyltransferase 7 OS=Homo sapiens GN=GGT7 PE=2 SV=1 - [A5D8W8_HUMAN]	9.21	4	4	6	662	70.4009	5.13525	1.13158	1.13549	1.19335	1.15347	0.0165167
Q13619	Cullin-4A OS=Homo sapiens GN=CUL4A PE=1 SV=3 - [CUL4A_HUMAN]	25.69	10	20	46	759	87.6244	8.1333	1.04974	1.03198	1.04774	1.04315	0.0165251
P07686	Beta-hexosaminidase subunit beta OS=Homo sapiens GN=HEXB PE=1 SV=3 - [HEXB_HUMAN]	35.97	18	20	66	556	63.0712	6.75635	0.92183	0.911012	0.880243	0.904362	0.0165458
B4E1M0	Myb/SANT-like DNA-binding domain-containing protein 2 OS=Homo sapiens GN=MSANTD2 PE=1 SV=1 - [B4E1M0_HUMAN]	5.03	1	1	1	179	17.7598	8.66064	1.10757	1.16609	1.16255	1.14541	0.0165529
Q9HB66	Alternative protein MKKS OS=Homo sapiens GN=MKKS PE=1 SV=1 - [Q9HB66_HUMAN]	50.79	3	3	5	63	7.25893	9.61279	0.959525	0.97156	0.972546	0.967877	0.0165564
P11387	DNA topoisomerase 1 OS=Homo sapiens GN=TOP1 PE=1 SV=2 - [TOP1_HUMAN]	44.18	32	35	118	765	90.6689	9.30518	1.11221	1.10498	1.0715	1.09623	0.016564
Q8N785	CDNA FLJ25930 fis, clone CBR05423 OS=Homo sapiens PE=2 SV=1 - [Q8N785_HUMAN]	7.29	2	2	2	247	26.8345	6.1001	0.831917	0.836044	0.891318	0.853093	0.0165707
B2R6H7	cDNA, FLJ92955, highly similar to Homo sapiens transportin-SR (TRN-SR), mRNA OS=Homo sapiens PE=2 SV=1 - [B2R6H7_HUMAN]	20.15	15	15	26	923	104.164	5.56689	0.947811	0.936802	0.91847	0.934361	0.0165747
E9PQE8	Trafficking protein particle complex subunit 4 OS=Homo sapiens GN=TRAPPC4 PE=1 SV=1 - [E9PQE8_HUMAN]	15.91	3	3	6	176	19.4711	5.57959	0.916283	0.88392	0.866966	0.889056	0.0165811
Q9BRA2	Thioredoxin domain-containing protein 17 OS=Homo sapiens GN=TXNDC17 PE=1 SV=1 - [TXD17_HUMAN]	36.59	4	4	14	123	13.9318	5.51611	0.914088	0.93188	0.892498	0.912822	0.0166343
A8K646	cDNA FLJ75699, highly similar to Homo sapiens osteoclast stimulating factor 1 (OSTF1), mRNA OS=Homo sapiens PE=2 SV=1 - [A8K646_HUMAN]	21.03	3	3	4	214	23.6999	5.68115	0.849281	0.90139	0.848895	0.866522	0.0166358
A0A0B4J2F0	Protein PIGBOS1 OS=Homo sapiens GN=PIGBOS1 PE=3 SV=1 - [PIOS1_HUMAN]	18.52	1	1	2	54	6.30934	8.49951	1.14162	1.15673	1.2151	1.17115	0.0167062
B4DY28	cDNA FLJ61189, highly similar to Cysteine and glycine-rich protein 1 OS=Homo sapiens PE=2 SV=1 - [B4DY28_HUMAN]	61.5	10	10	23	187	20.0284	8.48486	0.942807	0.948618	0.963963	0.951796	0.0167102
Q96GM8	Target of EGR1 protein 1 OS=Homo sapiens GN=TOE1 PE=1 SV=1 - [TOE1_HUMAN]	6.27	2	2	2	510	56.512	7.18115	1.168	1.1057	1.15018	1.14129	0.0167622
P48507	Glutamate--cysteine ligase regulatory subunit OS=Homo sapiens GN=GCLM PE=1 SV=1 - [GSH0_HUMAN]	15.33	3	3	4	274	30.7078	6.02393	1.13789	1.09176	1.14308	1.12424	0.0168018
K7EJH0	Kinetochore protein Spc24 (Fragment) OS=Homo sapiens GN=SPC24 PE=1 SV=1 - [K7EJH0_HUMAN]	52.98	6	7	14	168	19.0997	4.55127	0.899579	0.928077	0.885227	0.904294	0.0168744
E9PB90	Hexokinase-2 OS=Homo sapiens GN=HK2 PE=1 SV=1 - [E9PB90_HUMAN]	15.97	10	13	36	889	98.9088	6.03662	0.913094	0.90027	0.937527	0.916964	0.016882
J3KTF8	Rho GDP-dissociation inhibitor 1 (Fragment) OS=Homo sapiens GN=ARHGDIA PE=1 SV=8 - [J3KTF8_HUMAN]	50.78	9	9	49	193	21.504	5.49072	0.93634	0.941438	0.959823	0.945867	0.0169158
B7Z2X6	cDNA FLJ52145, highly similar to G-protein coupled receptor family C group 5 member B OS=Homo sapiens PE=2 SV=1 - [B7Z2X6_HUMAN]	12.63	2	2	2	190	20.7135	6.66846	1.23288	1.18952	1.14632	1.18957	0.0169323
A8MWD9	Putative small nuclear ribonucleoprotein G-like protein 15 OS=Homo sapiens GN=SNRPGP15 PE=5 SV=2 - [RUXGL_HUMAN]	34.21	3	3	13	76	8.53845	8.83643	1.03543	1.04461	1.05611	1.04539	0.0169388
Q8NBM8	Prenylcysteine oxidase-like OS=Homo sapiens GN=PCYOX1L PE=1 SV=2 - [PCYXL_HUMAN]	5.47	3	3	7	494	54.6119	7.31299	0.914053	0.925776	0.885073	0.9083	0.016961
E9PBS1	Multifunctional protein ADE2 (Fragment) OS=Homo sapiens GN=PAICS PE=1 SV=1 - [E9PBS1_HUMAN]	48.18	20	20	100	413	45.6224	6.68311	0.938915	0.921319	0.902792	0.921009	0.0169884
Q86VR2	Protein FAM134C OS=Homo sapiens GN=FAM134C PE=1 SV=1 - [F134C_HUMAN]	12.45	4	4	6	466	51.3637	4.97021	1.19218	1.12098	1.17572	1.16296	0.0169979
B7ZM65	PHD and RING finger domain-containing protein 1 OS=Homo sapiens GN=PHRF1 PE=1 SV=1 - [B7ZM65_HUMAN]	3.65	3	5	6	1645	178.081	9.01221	1.10283	1.16372	1.13252	1.13303	0.0170212
Q8WYP5	Protein ELYS OS=Homo sapiens GN=AHCTF1 PE=1 SV=3 - [ELYS_HUMAN]	14.08	29	29	43	2266	252.342	6.59521	1.03846	1.02763	1.0442	1.03676	0.0170272
Q13526	Peptidyl-prolyl cis-trans isomerase NIMA-interacting 1 OS=Homo sapiens GN=PIN1 PE=1 SV=1 - [PIN1_HUMAN]	58.9	7	7	22	163	18.232	8.82178	0.924653	0.929222	0.952267	0.935381	0.0170427
H0Y6I0	Golgin subfamily A member 4 (Fragment) OS=Homo sapiens GN=GOLGA4 PE=1 SV=1 - [H0Y6I0_HUMAN]	15.15	30	32	38	2099	246.456	5.38916	1.06332	1.07388	1.0984	1.07854	0.017055
Q7L9L4	MOB kinase activator 1B OS=Homo sapiens GN=MOB1B PE=1 SV=3 - [MOB1B_HUMAN]	25.93	6	6	20	216	25.0746	6.72705	0.846768	0.896666	0.836804	0.860079	0.0170686
A0A0D9SG71	Ubiquitin-conjugating enzyme E2 A OS=Homo sapiens GN=UBE2A PE=1 SV=1 - [A0A0D9SG71_HUMAN]	14.29	1	1	1	119	13.6266	4.75439	1.09388	1.14423	1.14493	1.12768	0.0170705
P40306	Proteasome subunit beta type-10 OS=Homo sapiens GN=PSMB10 PE=1 SV=1 - [PSB10_HUMAN]	10.99	2	2	5	273	28.9181	7.81104	1.12148	1.11465	1.17173	1.13595	0.0170764
Q01780	Exosome component 10 OS=Homo sapiens GN=EXOSC10 PE=1 SV=2 - [EXOSX_HUMAN]	23.5	19	19	34	885	100.768	8.45557	0.973966	0.966444	0.958507	0.966306	0.0170984
O00625	Pirin OS=Homo sapiens GN=PIR PE=1 SV=1 - [PIR_HUMAN]	23.1	6	6	15	290	32.0933	6.91748	0.943659	0.940242	0.915544	0.933148	0.0171056
A8K6Q9	cDNA FLJ75882, highly similar to Homo sapiens spastic paraplegia 20, spartin (Troyer syndrome) (SPG20), mRNA OS=Homo sapiens PE=2 SV=1 - [A8K6Q9_HUMAN]	20.57	12	12	18	666	72.7868	5.99854	1.0657	1.10195	1.10045	1.08937	0.0171061
E5KND7	Elongation factor G, mitochondrial OS=Homo sapiens GN=GFM1 PE=3 SV=1 - [E5KND7_HUMAN]	15.98	11	11	15	751	83.4325	7.00537	1.13018	1.09262	1.14834	1.12371	0.0171336
B2R608	cDNA, FLJ92718, highly similar to Homo sapiens tripeptidyl peptidase I (TPP1), mRNA OS=Homo sapiens PE=2 SV=1 - [B2R608_HUMAN]	11.37	4	4	16	563	61.2287	6.52197	0.965416	0.945149	0.949028	0.953198	0.0171598
Q96DV4	39S ribosomal protein L38, mitochondrial OS=Homo sapiens GN=MRPL38 PE=1 SV=2 - [RM38_HUMAN]	24.74	8	8	9	380	44.5684	7.53271	1.07936	1.10248	1.12663	1.10282	0.0171646
A0A0S2Z3N6	Ets variant 6 isoform 2 OS=Homo sapiens GN=ETV6 PE=2 SV=1 - [A0A0S2Z3N6_HUMAN]	6.51	3	3	4	338	38.8256	7.59131	1.13893	1.16679	1.10409	1.1366	0.0171762
Q5SRE5	Nucleoporin NUP188 homolog OS=Homo sapiens GN=NUP188 PE=1 SV=1 - [NU188_HUMAN]	12.41	17	17	28	1749	195.917	6.72705	1.06169	1.09697	1.09282	1.08383	0.0171853
P78357	Contactin-associated protein 1 OS=Homo sapiens GN=CNTNAP1 PE=1 SV=1 - [CNTP1_HUMAN]	4.34	5	5	5	1384	156.167	7.04932	1.08364	1.09047	1.05694	1.07701	0.0171854
B7ZKY2	Calcium/calmodulin-dependent serine protein kinase (MAGUK family) OS=Homo sapiens GN=CASK PE=2 SV=1 - [B7ZKY2_HUMAN]	21.96	19	19	36	897	102.019	6.40479	0.925392	0.907912	0.881956	0.905087	0.0172191
Q96T76	MMS19 nucleotide excision repair protein homolog OS=Homo sapiens GN=MMS19 PE=1 SV=2 - [MMS19_HUMAN]	20.1	16	16	19	1030	113.217	6.354	0.948502	0.958368	0.934089	0.946986	0.0172271
B4DK95	cDNA FLJ61304, highly similar to Homo sapiens zyg-11 homolog B-like (ZYG11BL), mRNA OS=Homo sapiens PE=2 SV=1 - [B4DK95_HUMAN]	3.12	2	2	3	674	75.867	6.90283	1.04969	1.0691	1.07985	1.06621	0.0173003
P63000	Ras-related C3 botulinum toxin substrate 1 OS=Homo sapiens GN=RAC1 PE=1 SV=1 - [RAC1_HUMAN]	38.54	6	7	38	192	21.4362	8.49951	0.911227	0.93953	0.903658	0.918138	0.0173238
Q8TAE8	Growth arrest and DNA damage-inducible proteins-interacting protein 1 OS=Homo sapiens GN=GADD45GIP1 PE=1 SV=1 - [G45IP_HUMAN]	44.14	7	7	16	222	25.3682	10.0229	1.05869	1.06216	1.0882	1.06968	0.0173864
Q9P265	Disco-interacting protein 2 homolog B OS=Homo sapiens GN=DIP2B PE=1 SV=3 - [DIP2B_HUMAN]	13.9	18	19	26	1576	171.382	8.08936	0.953458	0.94735	0.928172	0.942993	0.0173911
P78527	DNA-dependent protein kinase catalytic subunit OS=Homo sapiens GN=PRKDC PE=1 SV=3 - [PRKDC_HUMAN]	37.45	142	143	530	4128	468.788	7.12256	0.969871	0.952564	0.954365	0.958933	0.0174284
Q9NY93	Probable ATP-dependent RNA helicase DDX56 OS=Homo sapiens GN=DDX56 PE=1 SV=1 - [DDX56_HUMAN]	14.26	7	7	8	547	61.551	9.26123	1.09836	1.13137	1.15834	1.12936	0.0175061
H0Y3G1	PX domain-containing protein 1 (Fragment) OS=Homo sapiens GN=PXDC1 PE=1 SV=1 - [H0Y3G1_HUMAN]	4.47	1	1	1	179	20.2611	5.13525	1.14483	1.16161	1.22267	1.17637	0.0175089
Q6DRA6	Putative histone H2B type 2-D OS=Homo sapiens GN=HIST2H2BD PE=5 SV=3 - [H2B2D_HUMAN]	23.78	3	6	50	164	18.0065	10.5796	0.859714	0.858545	0.793683	0.837314	0.0175148
A8K1C7	cDNA FLJ75179, highly similar to Homo sapiens leucine rich repeat containing 8 family, member A, mRNA OS=Homo sapiens PE=2 SV=1 - [A8K1C7_HUMAN]	11.85	7	8	13	810	94.1126	7.94287	1.12822	1.09615	1.15479	1.12639	0.0175178
P21266	Glutathione S-transferase Mu 3 OS=Homo sapiens GN=GSTM3 PE=1 SV=3 - [GSTM3_HUMAN]	69.33	9	16	43	225	26.5421	5.5415	0.921826	0.89786	0.874452	0.898046	0.0175214
B4DYB6	Receptor expression-enhancing protein OS=Homo sapiens PE=2 SV=1 - [B4DYB6_HUMAN]	4.44	1	1	2	225	25.1721	9.51025	1.04925	1.0399	1.06337	1.05084	0.0175289
Q96QD9	UAP56-interacting factor OS=Homo sapiens GN=FYTTD1 PE=1 SV=3 - [UIF_HUMAN]	25.16	7	7	10	318	35.7964	11.7808	1.03731	1.05394	1.03632	1.04252	0.017587
Q53RZ3	Putative uncharacterized protein ARHE (Fragment) OS=Homo sapiens GN=ARHE PE=1 SV=1 - [Q53RZ3_HUMAN]	9.48	1	1	1	116	13.1365	5.52881	0.944264	0.912634	0.934465	0.930455	0.0175932
Q32MN6	TATA-box-binding protein OS=Homo sapiens GN=TBP PE=1 SV=1 - [Q32MN6_HUMAN]	9.72	3	3	4	288	31.5956	9.78857	0.899942	0.8444	0.84498	0.863108	0.0176251
Q16393	LFA-3 (Fragment) OS=Homo sapiens PE=2 SV=1 - [Q16393_HUMAN]	8.4	1	1	2	119	13.723	7.37158	1.11821	1.18875	1.14779	1.15158	0.0177198
Q5T2E6	UPF0668 protein C10orf76 OS=Homo sapiens GN=C10orf76 PE=1 SV=1 - [CJ076_HUMAN]	7.11	5	5	11	689	78.6594	6.59521	0.892101	0.93049	0.921123	0.914571	0.0178104
B7Z4S8	cDNA FLJ53066, highly similar to Legumain (EC 3.4.22.34) OS=Homo sapiens PE=2 SV=1 - [B7Z4S8_HUMAN]	8.54	3	3	4	410	47.0412	6.72705	1.09854	1.14309	1.09626	1.11263	0.0178348
Q9NX12	cDNA FLJ20496 fis, clone KAT08729 OS=Homo sapiens PE=2 SV=1 - [Q9NX12_HUMAN]	19.55	4	4	9	266	30.2924	5.21143	1.16745	1.15689	1.10476	1.14303	0.0178641
E9PJP2	Protein SOGA3 OS=Homo sapiens GN=SOGA3 PE=1 SV=1 - [E9PJP2_HUMAN]	15.68	12	15	20	944	102.822	6.06201	1.10212	1.06348	1.08155	1.08238	0.0178656
Q8IZZ8	Antithrombin (Fragment) OS=Homo sapiens GN=AT3 PE=3 SV=1 - [Q8IZZ8_HUMAN]	17.21	1	1	1	122	13.7788	6.29053	1.16863	1.19195	1.11857	1.15972	0.0178803
P37108	Signal recognition particle 14 kDa protein OS=Homo sapiens GN=SRP14 PE=1 SV=2 - [SRP14_HUMAN]	71.32	9	9	58	136	14.5608	10.0376	0.913512	0.910524	0.943441	0.922493	0.0178945
P07437	Tubulin beta chain OS=Homo sapiens GN=TUBB PE=1 SV=2 - [TBB5_HUMAN]	61.49	3	20	576	444	49.639	4.89404	0.891313	0.828846	0.832696	0.850952	0.0178959
B5BU32	Thymidine kinase OS=Homo sapiens GN=TK1 PE=2 SV=1 - [B5BU32_HUMAN]	17.52	3	3	3	234	25.38	8.63135	1.0593	1.08594	1.09581	1.08035	0.0179167
A0A140CZL4	S-methyl-5'-thioadenosine phosphorylase OS=Homo sapiens GN=MTAP-ANRIL fusion PE=2 SV=1 - [A0A140CZL4_HUMAN]	44.53	7	9	20	274	30.1692	6.90283	0.903095	0.938778	0.906354	0.916075	0.0179254
A0A024R5E0	Choline kinase alpha, isoform CRA_b OS=Homo sapiens GN=CHKA PE=4 SV=1 - [A0A024R5E0_HUMAN]	4.78	2	2	2	335	39.2558	6.45557	0.881633	0.842709	0.808233	0.844191	0.0180176
A0A024RDE8	PDZ and LIM domain 5, isoform CRA_c OS=Homo sapiens GN=PDLIM5 PE=4 SV=1 - [A0A024RDE8_HUMAN]	27.18	13	13	17	596	63.9345	8.20654	0.944672	0.956714	0.930247	0.943878	0.0180813
I3L1K7	Golgi SNAP receptor complex member 2 OS=Homo sapiens GN=GOSR2 PE=4 SV=1 - [I3L1K7_HUMAN]	39.16	5	5	7	143	16.7516	9.01221	1.08595	1.05809	1.09367	1.07924	0.0180881
Q9H4A4	Aminopeptidase B OS=Homo sapiens GN=RNPEP PE=1 SV=2 - [AMPB_HUMAN]	32.92	17	17	33	650	72.5495	5.74463	0.888476	0.923155	0.875493	0.895708	0.0181027
B4DZB1	cDNA FLJ59645, highly similar to 116 kDa U5 small nuclear ribonucleoprotein component OS=Homo sapiens PE=2 SV=1 - [B4DZB1_HUMAN]	48.75	40	41	113	923	103.756	5.37646	1.0581	1.04265	1.06933	1.05669	0.0181063
P51809	Vesicle-associated membrane protein 7 OS=Homo sapiens GN=VAMP7 PE=1 SV=3 - [VAMP7_HUMAN]	20	5	5	6	220	24.919	8.60205	1.09475	1.1294	1.15408	1.12608	0.0181248
P31150	Rab GDP dissociation inhibitor alpha OS=Homo sapiens GN=GDI1 PE=1 SV=2 - [GDIA_HUMAN]	64.88	8	22	128	447	50.5501	5.13525	0.931106	0.957654	0.9416	0.943453	0.0181314
P20264	POU domain, class 3, transcription factor 3 OS=Homo sapiens GN=POU3F3 PE=2 SV=2 - [PO3F3_HUMAN]	6.8	3	3	5	500	50.2957	7.86963	0.863572	0.839576	0.901407	0.868185	0.0181366
P13667	Protein disulfide-isomerase A4 OS=Homo sapiens GN=PDIA4 PE=1 SV=2 - [PDIA4_HUMAN]	57.52	39	40	249	645	72.887	5.07178	1.06609	1.05077	1.04137	1.05275	0.0181569
P22694	cAMP-dependent protein kinase catalytic subunit beta OS=Homo sapiens GN=PRKACB PE=1 SV=2 - [KAPCB_HUMAN]	33.9	5	11	28	351	40.597	8.77783	0.899132	0.870747	0.837149	0.86901	0.018194
A8K5H7	cDNA FLJ77542, highly similar to Homo sapiens YME1-like 1 (S. cerevisiae) (YME1L1), transcript variant 3, mRNA OS=Homo sapiens PE=2 SV=1 - [A8K5H7_HUMAN]	16.06	9	9	14	716	79.7946	8.55811	1.14998	1.19448	1.24271	1.19572	0.0182037
Q16527	Cysteine and glycine-rich protein 2 OS=Homo sapiens GN=CSRP2 PE=1 SV=3 - [CSRP2_HUMAN]	45.08	7	7	19	193	20.9399	8.6167	1.08359	1.13584	1.12031	1.11325	0.0182047
A8K942	cDNA FLJ76454, highly similar to Homo sapiens ring finger protein 184 (RNF184), mRNA OS=Homo sapiens PE=2 SV=1 - [A8K942_HUMAN]	2.25	1	1	1	577	62.5262	7.94287	1.12289	1.08672	1.08044	1.09668	0.018209
P54652	Heat shock-related 70 kDa protein 2 OS=Homo sapiens GN=HSPA2 PE=1 SV=1 - [HSP72_HUMAN]	33.02	9	23	145	639	69.9779	5.74463	0.947418	0.914582	0.930164	0.930721	0.0182257
Q7Z7H5	Transmembrane emp24 domain-containing protein 4 OS=Homo sapiens GN=TMED4 PE=1 SV=1 - [TMED4_HUMAN]	44.93	8	10	26	227	25.9263	8.27979	1.05982	1.06941	1.09403	1.07442	0.0182273
Q96CN7	Isochorismatase domain-containing protein 1 OS=Homo sapiens GN=ISOC1 PE=1 SV=3 - [ISOC1_HUMAN]	20.13	5	5	5	298	32.2161	7.38623	0.93965	0.925507	0.954103	0.939753	0.0182622
Q6PIX0	GPATC2 protein (Fragment) OS=Homo sapiens GN=GPATC2 PE=2 SV=1 - [Q6PIX0_HUMAN]	4.17	1	1	1	216	24.8974	9.92041	0.885231	0.918348	0.866861	0.890147	0.0182923
P20674	Cytochrome c oxidase subunit 5A, mitochondrial OS=Homo sapiens GN=COX5A PE=1 SV=2 - [COX5A_HUMAN]	44.67	4	5	21	150	16.7517	6.78564	1.04177	1.04288	1.02703	1.03723	0.0183237
Q96IN2	GUK1 protein (Fragment) OS=Homo sapiens GN=GUK1 PE=2 SV=2 - [Q96IN2_HUMAN]	29.67	5	5	11	182	20.3195	6.21436	0.91136	0.906585	0.941711	0.919885	0.0183332
Q9H270	Vacuolar protein sorting-associated protein 11 homolog OS=Homo sapiens GN=VPS11 PE=1 SV=1 - [VPS11_HUMAN]	21.47	20	20	23	941	107.768	7.04932	0.950793	0.941399	0.921866	0.938019	0.0183763
Q9NX62	Inositol monophosphatase 3 OS=Homo sapiens GN=IMPAD1 PE=1 SV=1 - [IMPA3_HUMAN]	23.68	8	8	17	359	38.657	6.85889	1.11944	1.07641	1.12029	1.10538	0.018378
Q9UQ03	Coronin-2B OS=Homo sapiens GN=CORO2B PE=1 SV=4 - [COR2B_HUMAN]	39.17	17	17	52	480	54.9182	8.26514	0.911672	0.886527	0.856946	0.885049	0.0184083
B4DZZ0	cDNA FLJ52128, highly similar to PRA1 family protein 3 OS=Homo sapiens PE=2 SV=1 - [B4DZZ0_HUMAN]	32.12	5	5	26	165	19.1931	9.77393	1.03856	1.02429	1.0378	1.03355	0.0185621
E7EWP0	NADH dehydrogenase [ubiquinone] 1 beta subcomplex subunit 5, mitochondrial OS=Homo sapiens GN=NDUFB5 PE=1 SV=1 - [E7EWP0_HUMAN]	22.6	4	4	6	177	20.0255	7.66455	0.976601	0.963393	0.973482	0.971159	0.0185686
Q8WZA0	Protein LZIC OS=Homo sapiens GN=LZIC PE=1 SV=1 - [LZIC_HUMAN]	26.32	5	5	11	190	21.4811	4.94482	0.877436	0.921908	0.876895	0.89208	0.0185699
P26038	Moesin OS=Homo sapiens GN=MSN PE=1 SV=3 - [MOES_HUMAN]	66.2	35	46	256	577	67.7778	6.40479	1.03304	1.03937	1.02405	1.03215	0.0185795
A8K2T0	cDNA FLJ78471 OS=Homo sapiens PE=2 SV=1 - [A8K2T0_HUMAN]	3.64	3	3	3	741	82.8936	8.99756	0.892654	0.850712	0.904198	0.882522	0.0186014
Q9Y3C8	Ubiquitin-fold modifier-conjugating enzyme 1 OS=Homo sapiens GN=UFC1 PE=1 SV=3 - [UFC1_HUMAN]	21.56	4	4	6	167	19.446	7.40088	0.896247	0.89184	0.843173	0.877087	0.0186072
Q96CP5	PMPCB protein (Fragment) OS=Homo sapiens GN=PMPCB PE=2 SV=2 - [Q96CP5_HUMAN]	24.58	10	10	20	480	53.475	6.7124	1.0601	1.03679	1.04899	1.04863	0.0186264
Q9UF02	Voltage-dependent calcium channel gamma-5 subunit OS=Homo sapiens GN=CACNG5 PE=2 SV=2 - [CCG5_HUMAN]	14.55	3	3	5	275	30.8824	7.32764	1.09742	1.08863	1.13729	1.10778	0.0187497
Q5VTR2	E3 ubiquitin-protein ligase BRE1A OS=Homo sapiens GN=RNF20 PE=1 SV=2 - [BRE1A_HUMAN]	15.18	14	15	25	975	113.592	5.93506	1.06489	1.07315	1.04465	1.0609	0.0187788
Q9UHR5	SAP30-binding protein OS=Homo sapiens GN=SAP30BP PE=1 SV=1 - [S30BP_HUMAN]	14.94	4	4	8	308	33.8497	4.84326	1.17053	1.10785	1.16979	1.14939	0.0187883
O00425	Insulin-like growth factor 2 mRNA-binding protein 3 OS=Homo sapiens GN=IGF2BP3 PE=1 SV=2 - [IF2B3_HUMAN]	43.87	21	23	86	579	63.6656	8.86572	0.927225	0.897284	0.88045	0.901653	0.0188004
Q9HCD6	Protein TANC2 OS=Homo sapiens GN=TANC2 PE=1 SV=3 - [TANC2_HUMAN]	1.11	2	2	2	1990	219.512	8.07471	1.019	1.02463	1.03098	1.02487	0.0188104
Q96AG4	Leucine-rich repeat-containing protein 59 OS=Homo sapiens GN=LRRC59 PE=1 SV=1 - [LRC59_HUMAN]	43.32	14	14	46	307	34.9089	9.56885	1.04139	1.03833	1.02547	1.03506	0.0188117
O43491	Band 4.1-like protein 2 OS=Homo sapiens GN=EPB41L2 PE=1 SV=1 - [E41L2_HUMAN]	32.54	19	29	60	1005	112.519	5.43994	1.0925	1.05764	1.08915	1.07977	0.0188297
Q13129	Zinc finger protein Rlf OS=Homo sapiens GN=RLF PE=1 SV=2 - [RLF_HUMAN]	1.1	2	2	2	1914	217.813	6.771	1.11292	1.18378	1.14478	1.14716	0.0188386
Q8WUY8	N-acetyltransferase 14 OS=Homo sapiens GN=NAT14 PE=1 SV=1 - [NAT14_HUMAN]	20.39	3	3	5	206	21.6367	10.7407	1.04514	1.04537	1.06727	1.05259	0.0189227
Q13572	Inositol-tetrakisphosphate 1-kinase OS=Homo sapiens GN=ITPK1 PE=1 SV=2 - [ITPK1_HUMAN]	10.14	4	4	6	414	45.5921	6.16357	0.925314	0.901816	0.877736	0.901622	0.0189401
E5KRP6	Spastin OS=Homo sapiens GN=SPAST PE=3 SV=1 - [E5KRP6_HUMAN]	10.45	5	5	6	584	63.5665	9.71533	0.925192	0.907671	0.8792	0.904021	0.0189444
I3L4G8	Charged multivesicular body protein 6 (Fragment) OS=Homo sapiens GN=CHMP6 PE=1 SV=1 - [I3L4G8_HUMAN]	12.14	2	2	4	173	20.1543	4.7417	1.1486	1.18396	1.24021	1.19092	0.0189659
E7EN32	Menin OS=Homo sapiens GN=MEN1 PE=1 SV=1 - [E7EN32_HUMAN]	11.35	6	6	7	555	61.3807	6.87354	0.930946	0.911623	0.887392	0.909987	0.0190354
B3KSJ3	cDNA FLJ36409 fis, clone THYMU2010448, highly similar to Regulator of nonsense transcripts 3B OS=Homo sapiens PE=2 SV=1 - [B3KSJ3_HUMAN]	9.79	4	4	5	470	56.0802	9.39307	0.965871	0.954467	0.943907	0.954748	0.0190808
Q86VH5	Leucine-rich repeat transmembrane neuronal protein 3 OS=Homo sapiens GN=LRRTM3 PE=2 SV=2 - [LRRT3_HUMAN]	3.44	2	2	2	581	65.8542	9.12939	0.887107	0.875614	0.824266	0.862329	0.0191276
A0A024R1Y2	ATP-citrate synthase OS=Homo sapiens GN=ACLY PE=3 SV=1 - [A0A024R1Y2_HUMAN]	38.96	1	39	115	1091	119.695	7.32764	1.14161	1.21082	1.14139	1.16461	0.0191402
P48426	Phosphatidylinositol 5-phosphate 4-kinase type-2 alpha OS=Homo sapiens GN=PIP4K2A PE=1 SV=2 - [PI42A_HUMAN]	24.14	4	8	15	406	46.1955	6.99072	0.901465	0.938231	0.927372	0.922356	0.0191636
Q8IYS2	Uncharacterized protein KIAA2013 OS=Homo sapiens GN=KIAA2013 PE=1 SV=1 - [K2013_HUMAN]	3.47	2	2	2	634	69.1135	8.19189	1.16307	1.1487	1.23114	1.18097	0.0191731
Q15417	Calponin-3 OS=Homo sapiens GN=CNN3 PE=1 SV=1 - [CNN3_HUMAN]	55.32	5	14	101	329	36.3908	6.04932	1.05353	1.08191	1.08707	1.07417	0.0192
B4DE36	Glucose-6-phosphate isomerase OS=Homo sapiens PE=2 SV=1 - [B4DE36_HUMAN]	29.06	14	14	68	530	60.1477	8.14795	0.915357	0.909444	0.869757	0.898186	0.0192045
O75367	Core histone macro-H2A.1 OS=Homo sapiens GN=H2AFY PE=1 SV=4 - [H2AY_HUMAN]	47.85	15	17	109	372	39.5925	9.78857	0.966576	0.954944	0.944901	0.955474	0.0192143
Q9H9H4	Vacuolar protein sorting-associated protein 37B OS=Homo sapiens GN=VPS37B PE=1 SV=1 - [VP37B_HUMAN]	41.05	8	8	16	285	31.2875	7.34229	0.935618	0.914359	0.894017	0.914664	0.0192382
H0YE88	Transcriptional enhancer factor TEF-1 OS=Homo sapiens GN=TEAD1 PE=1 SV=1 - [H0YE88_HUMAN]	3.52	2	2	3	426	47.897	8.14795	0.961482	0.947787	0.936388	0.948552	0.0193066
C9JQD4	Peptidyl-prolyl cis-trans isomerase (Fragment) OS=Homo sapiens GN=PPIH PE=1 SV=1 - [C9JQD4_HUMAN]	43.06	6	7	17	144	15.79	8.71924	0.924323	0.9369	0.898522	0.919915	0.0193198
Q9Y277	Voltage-dependent anion-selective channel protein 3 OS=Homo sapiens GN=VDAC3 PE=1 SV=1 - [VDAC3_HUMAN]	60.07	12	14	71	283	30.6393	8.66064	0.903797	0.929548	0.883366	0.90557	0.0194375
Q6P3W7	SCY1-like protein 2 OS=Homo sapiens GN=SCYL2 PE=1 SV=1 - [SCYL2_HUMAN]	11.52	9	9	14	929	103.642	8.22119	0.917871	0.94529	0.944821	0.935994	0.019464
Q9BRX8	Redox-regulatory protein FAM213A OS=Homo sapiens GN=FAM213A PE=1 SV=3 - [F213A_HUMAN]	39.74	9	9	28	229	25.7474	8.83643	0.990905	0.98501	0.988041	0.987985	0.0194812
Q96HR9	Receptor expression-enhancing protein 6 OS=Homo sapiens GN=REEP6 PE=1 SV=1 - [REEP6_HUMAN]	5.98	1	1	1	184	20.7198	8.55811	0.901699	0.851627	0.838379	0.863901	0.0194871
B2RNR6	Zinc finger RNA binding protein OS=Homo sapiens GN=ZFR PE=2 SV=1 - [B2RNR6_HUMAN]	30.45	26	26	50	1074	116.941	9.0415	0.95587	0.928906	0.930579	0.938452	0.0194995
B4DST7	cDNA FLJ58406, weakly similar to Mus musculus experimental autoimmune prostatitis antigen 2 (Eapa2), mRNA OS=Homo sapiens PE=2 SV=1 - [B4DST7_HUMAN]	18.31	8	8	12	497	56.5753	8.23584	0.821575	0.890998	0.833331	0.848634	0.0194998
Q9NRP0	Oligosaccharyltransferase complex subunit OSTC OS=Homo sapiens GN=OSTC PE=1 SV=1 - [OSTC_HUMAN]	13.42	2	2	3	149	16.8178	9.12939	0.903601	0.937678	0.898477	0.913252	0.0195243
Q86T03	Type 1 phosphatidylinositol 4,5-bisphosphate 4-phosphatase OS=Homo sapiens GN=TMEM55B PE=1 SV=1 - [TM55B_HUMAN]	20.58	6	6	8	277	29.4499	8.90967	0.936607	0.898432	0.925472	0.920171	0.0195703
Q4KMP7	TBC1 domain family member 10B OS=Homo sapiens GN=TBC1D10B PE=1 SV=3 - [TB10B_HUMAN]	5.82	4	4	4	808	87.1447	9.18799	0.913559	0.944887	0.910819	0.923089	0.0195972
B5BU16	Mitogen-activated protein kinase kinase 6 OS=Homo sapiens GN=MAP2K6 PE=2 SV=1 - [B5BU16_HUMAN]	33.53	7	10	14	334	37.4402	7.06396	0.819613	0.887516	0.867757	0.858295	0.0196545
A8K4M5	cDNA FLJ76043, highly similar to Homo sapiens cyclin T1 (CCNT1), mRNA OS=Homo sapiens PE=2 SV=1 - [A8K4M5_HUMAN]	4.41	2	2	2	726	80.5354	8.68994	1.17324	1.10665	1.16686	1.14892	0.0196983
Q9BRF8	Serine/threonine-protein phosphatase CPPED1 OS=Homo sapiens GN=CPPED1 PE=1 SV=3 - [CPPED_HUMAN]	37.26	9	9	16	314	35.5259	6.20166	0.896298	0.920569	0.868833	0.895233	0.0197467
Q9H4L4	Sentrin-specific protease 3 OS=Homo sapiens GN=SENP3 PE=1 SV=2 - [SENP3_HUMAN]	9.06	5	5	5	574	64.9687	8.55811	0.891398	0.923156	0.872021	0.895525	0.0197522
E7EW77	Abl interactor 2 OS=Homo sapiens GN=ABI2 PE=1 SV=1 - [E7EW77_HUMAN]	23.75	7	9	15	480	52.7572	6.02393	0.943773	0.911538	0.908826	0.921379	0.0197795
Q86UY8	5'-nucleotidase domain-containing protein 3 OS=Homo sapiens GN=NT5DC3 PE=1 SV=1 - [NT5D3_HUMAN]	1.46	1	1	1	548	63.3791	8.30908	0.847997	0.836449	0.900617	0.861688	0.0197828
Q9NZJ9	Diphosphoinositol polyphosphate phosphohydrolase 2 OS=Homo sapiens GN=NUDT4 PE=1 SV=2 - [NUDT4_HUMAN]	40	1	5	14	180	20.2932	6.354	0.887034	0.920971	0.868265	0.89209	0.0198238
P14543	Nidogen-1 OS=Homo sapiens GN=NID1 PE=1 SV=3 - [NID1_HUMAN]	7.78	9	9	10	1247	136.291	5.2876	1.11991	1.08657	1.14441	1.11696	0.0199218
Q8NEJ9	Neuroguidin OS=Homo sapiens GN=NGDN PE=1 SV=1 - [NGDN_HUMAN]	13.33	3	3	3	315	35.872	9.56885	1.07658	1.07804	1.11609	1.09024	0.0199288
H3BNP3	[3-methyl-2-oxobutanoate dehydrogenase [lipoamide]] kinase, mitochondrial (Fragment) OS=Homo sapiens GN=BCKDK PE=1 SV=1 - [H3BNP3_HUMAN]	23.86	1	1	2	88	9.35389	10.3745	1.13656	1.08308	1.10514	1.10826	0.0199319
Q9BTU6	Phosphatidylinositol 4-kinase type 2-alpha OS=Homo sapiens GN=PI4K2A PE=1 SV=1 - [P4K2A_HUMAN]	25.89	12	12	16	479	53.9886	8.29443	1.06807	1.09007	1.05516	1.0711	0.019934
B2RDY9	Adenylyl cyclase-associated protein OS=Homo sapiens PE=2 SV=1 - [B2RDY9_HUMAN]	60.84	5	27	126	475	51.5826	8.22119	0.919452	0.88126	0.865854	0.888856	0.0199347
P07195	L-lactate dehydrogenase B chain OS=Homo sapiens GN=LDHB PE=1 SV=2 - [LDHB_HUMAN]	46.11	17	19	194	334	36.6151	6.04932	0.93098	0.935476	0.899973	0.922143	0.0199367
Q53SA3	Putative uncharacterized protein LOC151242 (Fragment) OS=Homo sapiens GN=LOC151242 PE=4 SV=1 - [Q53SA3_HUMAN]	81.25	3	3	3	32	3.59389	9.81787	0.931852	0.937947	0.90272	0.924173	0.0199369
Q9NR45	Sialic acid synthase OS=Homo sapiens GN=NANS PE=1 SV=2 - [SIAS_HUMAN]	34.82	12	12	41	359	40.2815	6.7417	0.928242	0.93797	0.900774	0.922328	0.0199465
Q9UJJ2	Zinc finger protein 280C (Fragment) OS=Homo sapiens GN=ZNF280C PE=1 SV=1 - [Q9UJJ2_HUMAN]	4.92	3	3	3	610	68.7913	9.0415	0.951906	0.954525	0.929847	0.945426	0.0199506
A0A087X028	Opioid growth factor receptor OS=Homo sapiens GN=OGFR PE=1 SV=1 - [A0A087X028_HUMAN]	10	3	4	6	390	44.7288	5.14795	1.07199	1.11707	1.11348	1.10085	0.0199596
Q13547	Histone deacetylase 1 OS=Homo sapiens GN=HDAC1 PE=1 SV=1 - [HDAC1_HUMAN]	27.8	9	12	28	482	55.0677	5.47803	1.02561	1.0387	1.04246	1.03559	0.0199665
P48553	Trafficking protein particle complex subunit 10 OS=Homo sapiens GN=TRAPPC10 PE=1 SV=2 - [TPC10_HUMAN]	1.51	2	2	4	1259	142.098	6.03662	1.12637	1.2104	1.17013	1.16896	0.0200065
B4DER3	cDNA FLJ51757, highly similar to Inositol 1,4,5-trisphosphate receptor type 1 (Fragment) OS=Homo sapiens PE=2 SV=1 - [B4DER3_HUMAN]	1.54	1	2	3	1101	126.12	6.0874	0.918903	0.908732	0.945232	0.924289	0.0200155
B3KML9	cDNA FLJ11352 fis, clone HEMBA1000020, highly similar to Tubulin beta-2C chain OS=Homo sapiens PE=2 SV=1 - [B3KML9_HUMAN]	49.62	2	16	438	397	44.5735	4.93213	0.869472	0.899077	0.833067	0.867206	0.0200444
D6RHY7	E3 ubiquitin-protein ligase MARCH6 OS=Homo sapiens GN=MARCH6 PE=1 SV=1 - [D6RHY7_HUMAN]	38.96	2	2	2	77	9.20751	8.07471	1.02538	1.0153	1.02008	1.02026	0.0200568
P51692	Signal transducer and activator of transcription 5B OS=Homo sapiens GN=STAT5B PE=1 SV=2 - [STA5B_HUMAN]	3.43	2	2	3	787	89.8096	6.04932	0.902378	0.936314	0.894616	0.911103	0.0201181
P54253	Ataxin-1 OS=Homo sapiens GN=ATXN1 PE=1 SV=2 - [ATX1_HUMAN]	3.31	2	2	2	815	86.8692	8.35303	0.938994	0.932872	0.95963	0.943832	0.0201424
C9JW74	Mesoderm-specific transcript homolog protein OS=Homo sapiens GN=MEST PE=1 SV=1 - [C9JW74_HUMAN]	14.86	4	4	8	296	34.3263	10.3892	1.05811	1.04013	1.06718	1.05514	0.0201484
A0A087WX71	ESF1 homolog OS=Homo sapiens GN=ESF1 PE=1 SV=1 - [A0A087WX71_HUMAN]	9.65	4	4	5	456	52.3397	4.38623	1.17694	1.16669	1.10741	1.15035	0.02015
Q53GE7	Tetratricopeptide repeat domain 1 variant (Fragment) OS=Homo sapiens PE=2 SV=1 - [Q53GE7_HUMAN]	27.4	9	9	15	292	33.5742	4.88135	0.932444	0.958059	0.950882	0.947128	0.02019
Q9NVH0	Exonuclease 3'-5' domain-containing protein 2 OS=Homo sapiens GN=EXD2 PE=1 SV=2 - [EXD2_HUMAN]	14.65	8	8	10	621	70.3083	8.32373	0.94177	0.952197	0.965199	0.953055	0.020211
P61964	WD repeat-containing protein 5 OS=Homo sapiens GN=WDR5 PE=1 SV=1 - [WDR5_HUMAN]	31.44	9	9	23	334	36.5655	8.26514	0.924243	0.944782	0.907546	0.925524	0.0202709
B4E205	cDNA FLJ61651, highly similar to Protein transport protein Sec24A OS=Homo sapiens PE=2 SV=1 - [B4E205_HUMAN]	20.42	11	13	18	857	96.2115	7.91357	1.0508	1.03161	1.05104	1.04448	0.020307
Q8IZ21	Phosphatase and actin regulator 4 OS=Homo sapiens GN=PHACTR4 PE=1 SV=1 - [PHAR4_HUMAN]	4.7	2	2	2	702	78.1631	6.62451	0.936493	0.899569	0.896124	0.910729	0.0203123
P09417	Dihydropteridine reductase OS=Homo sapiens GN=QDPR PE=1 SV=2 - [DHPR_HUMAN]	33.61	7	7	18	244	25.773	7.37158	0.885928	0.844755	0.904333	0.878339	0.0203198
Q9UBE0	SUMO-activating enzyme subunit 1 OS=Homo sapiens GN=SAE1 PE=1 SV=1 - [SAE1_HUMAN]	59.54	18	18	46	346	38.4256	5.30029	0.922414	0.936179	0.895778	0.918124	0.0203396
P00390	Glutathione reductase, mitochondrial OS=Homo sapiens GN=GSR PE=1 SV=2 - [GSHR_HUMAN]	33.91	13	13	33	522	56.221	8.49951	0.913206	0.886703	0.855538	0.885149	0.0204128
A8K9A1	cDNA FLJ77639 OS=Homo sapiens PE=2 SV=1 - [A8K9A1_HUMAN]	13.28	8	8	8	610	67.9818	9.71533	1.04	1.03535	1.05637	1.04391	0.0204306
P61604	10 kDa heat shock protein, mitochondrial OS=Homo sapiens GN=HSPE1 PE=1 SV=2 - [CH10_HUMAN]	76.47	6	10	62	102	10.9249	8.92432	0.971361	0.97884	0.964553	0.971585	0.0204405
B4DHM6	cDNA FLJ54808, highly similar to TBC1 domain family member 13 OS=Homo sapiens PE=2 SV=1 - [B4DHM6_HUMAN]	6.48	2	2	3	324	37.7359	4.97021	0.86849	0.901904	0.835632	0.868675	0.0205698
Q8WVI0	Small integral membrane protein 4 OS=Homo sapiens GN=SMIM4 PE=1 SV=2 - [SMIM4_HUMAN]	15.71	1	1	1	70	8.69061	10.8726	1.15693	1.1074	1.10065	1.12166	0.0206137
A0A096LNX8	Scavenger receptor class F member 2 OS=Homo sapiens GN=SCARF2 PE=1 SV=1 - [A0A096LNX8_HUMAN]	5.17	3	3	3	871	92.3229	8.32373	0.95914	0.953669	0.934654	0.949154	0.02064
O75369	Filamin-B OS=Homo sapiens GN=FLNB PE=1 SV=2 - [FLNB_HUMAN]	28.86	59	66	139	2602	277.99	5.73193	1.01996	1.02213	1.0132	1.01843	0.0206409
A8K885	Sorting nexin OS=Homo sapiens PE=2 SV=1 - [A8K885_HUMAN]	38.18	14	15	44	406	46.6188	6.29053	0.970007	0.967826	0.953108	0.963647	0.0206548
B4DYI0	cDNA FLJ51573, highly similar to Golgin subfamily A member 1 OS=Homo sapiens PE=2 SV=1 - [B4DYI0_HUMAN]	10.23	6	6	6	665	76.8073	5.13525	1.09601	1.05801	1.09109	1.0817	0.0206604
P69849	Nodal modulator 3 OS=Homo sapiens GN=NOMO3 PE=3 SV=2 - [NOMO3_HUMAN]	24.55	23	23	46	1222	134.049	5.66846	1.03458	1.0538	1.03668	1.04169	0.0206629
Q9H6X2	Anthrax toxin receptor 1 OS=Homo sapiens GN=ANTXR1 PE=1 SV=2 - [ANTR1_HUMAN]	10.11	5	5	8	564	62.749	7.60596	0.927261	0.886091	0.921751	0.911701	0.0206942
A8K2B4	cDNA FLJ77490, highly similar to Homo sapiens enabled homolog (Drosophila) (ENAH), transcript variant 2, mRNA OS=Homo sapiens PE=2 SV=1 - [A8K2B4_HUMAN]	44.56	24	25	66	570	63.9576	6.25244	1.07739	1.10461	1.06388	1.08196	0.0207002
O00443	Phosphatidylinositol 4-phosphate 3-kinase C2 domain-containing subunit alpha OS=Homo sapiens GN=PIK3C2A PE=1 SV=2 - [P3C2A_HUMAN]	7.53	12	12	14	1686	190.559	8.01611	1.02233	1.01831	1.03005	1.02357	0.0207082
Q8TDM6	Disks large homolog 5 OS=Homo sapiens GN=DLG5 PE=1 SV=4 - [DLG5_HUMAN]	4.01	8	8	10	1919	213.735	7.41553	1.05578	1.0516	1.08099	1.06279	0.0207184
B4E074	cDNA FLJ58655, highly similar to Notchless homolog 1 OS=Homo sapiens PE=2 SV=1 - [B4E074_HUMAN]	18.44	7	7	9	461	50.6978	6.97607	0.975132	0.971598	0.960087	0.968939	0.0207195
Q8TBX8	Phosphatidylinositol 5-phosphate 4-kinase type-2 gamma OS=Homo sapiens GN=PIP4K2C PE=1 SV=3 - [PI42C_HUMAN]	13.06	6	6	7	421	47.2701	6.84424	0.910761	0.939175	0.897393	0.915776	0.0207319
O43707	Alpha-actinin-4 OS=Homo sapiens GN=ACTN4 PE=1 SV=2 - [ACTN4_HUMAN]	65.2	18	57	486	911	104.788	5.43994	1.07272	1.05684	1.0946	1.07472	0.0207953
M0QXF7	Myeloid-derived growth factor (Fragment) OS=Homo sapiens GN=MYDGF PE=1 SV=1 - [M0QXF7_HUMAN]	32.14	4	4	16	84	9.66357	4.99561	1.06848	1.11502	1.09157	1.09169	0.0207976
Q92793	CREB-binding protein OS=Homo sapiens GN=CREBBP PE=1 SV=3 - [CBP_HUMAN]	4.14	4	9	12	2442	265.182	8.52881	0.921472	0.92504	0.883865	0.910126	0.0208076
B3KMZ5	cDNA FLJ13047 fis, clone NT2RP3001383, highly similar to Homo sapiens ADP-ribosylation-like factor 6 interacting protein 6 (ARL6IP6), mRNA OS=Homo sapiens PE=2 SV=1 - [B3KMZ5_HUMAN]	13.72	3	3	4	226	24.6284	6.32861	0.924617	0.903294	0.874427	0.900779	0.0208158
B2R6S9	cDNA, FLJ93097, highly similar to Homo sapiens low density lipoprotein receptor-related protein associated protein 1 (LRPAP1), mRNA OS=Homo sapiens PE=2 SV=1 - [B2R6S9_HUMAN]	39.78	15	15	35	357	41.455	8.92432	1.12047	1.07287	1.11575	1.10303	0.0209191
Q9H8K7	Uncharacterized protein C10orf88 OS=Homo sapiens GN=C10orf88 PE=1 SV=2 - [CJ088_HUMAN]	3.15	1	1	1	445	49.2176	6.25244	1.08605	1.14382	1.13401	1.1213	0.0209722
P0C0S5	Histone H2A.Z OS=Homo sapiens GN=H2AFZ PE=1 SV=2 - [H2AZ_HUMAN]	35.94	3	5	82	128	13.5446	10.5796	0.932896	0.941487	0.960349	0.944911	0.0209817
B2R7U4	cDNA, FLJ93605, highly similar to Homo sapiens heme oxygenase (decycling) 1 (HMOX1), mRNA OS=Homo sapiens PE=2 SV=1 - [B2R7U4_HUMAN]	26.74	5	5	6	288	32.782	8.25049	1.18666	1.11734	1.13	1.14467	0.0210193
Q9UH51	Low density lipoprotein receptor (Fragment) OS=Homo sapiens GN=LDLR PE=4 SV=1 - [Q9UH51_HUMAN]	5.26	3	4	4	837	92.8543	5.0083	1.12996	1.1354	1.20132	1.15556	0.0210489
B4E2I4	cDNA FLJ58227, highly similar to Glutamate--cysteine ligase catalytic subunit (EC 6.3.2.2) OS=Homo sapiens PE=2 SV=1 - [B4E2I4_HUMAN]	9.93	5	5	6	584	66.4211	5.65576	1.07214	1.04626	1.04886	1.05575	0.0210866
P18084	Integrin beta-5 OS=Homo sapiens GN=ITGB5 PE=1 SV=1 - [ITB5_HUMAN]	23.28	16	16	27	799	87.9962	6.06201	0.962626	0.960352	0.941586	0.954855	0.0211187
A4D1S5	Ras-related protein Rab-19 OS=Homo sapiens GN=RAB19 PE=2 SV=2 - [RAB19_HUMAN]	5.07	1	1	1	217	24.3843	6.52197	1.05613	1.08429	1.095	1.07847	0.0211306
O14545	TRAF-type zinc finger domain-containing protein 1 OS=Homo sapiens GN=TRAFD1 PE=1 SV=1 - [TRAD1_HUMAN]	13.57	7	7	10	582	64.8001	5.2876	0.917147	0.883243	0.92762	0.909337	0.0211315
H0YFI1	Ragulator complex protein LAMTOR1 (Fragment) OS=Homo sapiens GN=LAMTOR1 PE=1 SV=1 - [H0YFI1_HUMAN]	82.28	5	5	14	79	8.70224	5.38916	1.04484	1.03476	1.02674	1.03545	0.0211358
B7ZKT9	KIAA1033 protein OS=Homo sapiens GN=KIAA1033 PE=2 SV=1 - [B7ZKT9_HUMAN]	18.99	24	24	36	1174	136.429	7.44482	0.943276	0.960616	0.933108	0.945666	0.0211527
Q16643	Drebrin OS=Homo sapiens GN=DBN1 PE=1 SV=4 - [DREB_HUMAN]	38.67	26	26	114	649	71.3854	4.44971	1.06381	1.04691	1.07939	1.06337	0.0212015
P49903	Selenide, water dikinase 1 OS=Homo sapiens GN=SEPHS1 PE=1 SV=2 - [SPS1_HUMAN]	22.96	6	7	15	392	42.8827	5.97314	0.969434	0.981233	0.969299	0.973322	0.0212861
B4DLG2	cDNA FLJ58196, highly similar to Zinc finger CCCH domain-containing protein 11A OS=Homo sapiens PE=2 SV=1 - [B4DLG2_HUMAN]	27.51	18	19	25	756	82.7213	8.646	1.05643	1.06105	1.08912	1.06887	0.0213029
B4DL61	cDNA FLJ60291 OS=Homo sapiens PE=2 SV=1 - [B4DL61_HUMAN]	11.55	3	3	5	355	39.8883	4.98291	1.08016	1.05078	1.05487	1.06194	0.0213132
E7EV99	Alpha-adducin OS=Homo sapiens GN=ADD1 PE=1 SV=1 - [E7EV99_HUMAN]	33.23	15	16	31	632	70.0124	6.45557	0.889316	0.853205	0.813152	0.851891	0.021353
B3KM90	cDNA FLJ10529 fis, clone NT2RP2000965, highly similar to Targeting protein for Xklp2 OS=Homo sapiens PE=2 SV=1 - [B3KM90_HUMAN]	16.03	9	9	11	605	69.7149	9.34912	1.07735	1.10932	1.06761	1.08476	0.0213906
P36871	Phosphoglucomutase-1 OS=Homo sapiens GN=PGM1 PE=1 SV=3 - [PGM1_HUMAN]	35.94	20	20	53	562	61.4105	6.75635	0.902116	0.936882	0.893338	0.910779	0.0214916
F6TLX2	Glyoxalase domain-containing protein 4 OS=Homo sapiens GN=GLOD4 PE=1 SV=1 - [F6TLX2_HUMAN]	33.27	16	16	56	502	54.6847	8.70459	0.870747	0.913553	0.852726	0.879009	0.0215132
A8K369	cDNA FLJ76707, highly similar to Homo sapiens transmembrane protein 87A, mRNA OS=Homo sapiens PE=2 SV=1 - [A8K369_HUMAN]	12.55	7	7	14	494	56.6792	5.80811	1.09448	1.14728	1.09877	1.11351	0.0215356
J3QKK8	Prostamide/prostaglandin F synthase (Fragment) OS=Homo sapiens GN=FAM213B PE=1 SV=1 - [J3QKK8_HUMAN]	7.14	1	1	1	154	16.5386	8.26514	0.939412	0.914304	0.947124	0.933613	0.0215564
P62140	Serine/threonine-protein phosphatase PP1-beta catalytic subunit OS=Homo sapiens GN=PPP1CB PE=1 SV=3 - [PP1B_HUMAN]	63	6	16	78	327	37.1626	6.18896	1.07484	1.06259	1.04383	1.06042	0.0215605
B3KRY3	cDNA FLJ35079 fis, clone PLACE6005283, highly similar to Lysosome-associated membrane glycoprotein 1 OS=Homo sapiens PE=2 SV=1 - [B3KRY3_HUMAN]	12.66	5	5	29	395	42.5584	8.49951	0.958583	0.935856	0.929865	0.941435	0.0215861
A8K6K2	cDNA FLJ75877, highly similar to Homo sapiens 5'-nucleotidase, cytosolic II (NT5C2), mRNA OS=Homo sapiens PE=2 SV=1 - [A8K6K2_HUMAN]	13.9	7	7	9	561	64.9183	6.13818	0.860011	0.905807	0.839167	0.868328	0.0216207
Q8WWQ0	PH-interacting protein OS=Homo sapiens GN=PHIP PE=1 SV=2 - [PHIP_HUMAN]	9.5	16	16	26	1821	206.56	8.85107	0.957252	0.954906	0.933023	0.948394	0.0216268
Q9BYD2	39S ribosomal protein L9, mitochondrial OS=Homo sapiens GN=MRPL9 PE=1 SV=2 - [RM09_HUMAN]	28.09	6	6	11	267	30.2244	10.0815	1.03749	1.05705	1.03714	1.04389	0.0217434
A0A067XG54	Phospholipid-transporting ATPase OS=Homo sapiens GN=ATP11C PE=1 SV=1 - [A0A067XG54_HUMAN]	2.16	3	3	3	1113	127.599	6.62451	1.12557	1.07388	1.11404	1.1045	0.0217488
O94811	Tubulin polymerization-promoting protein OS=Homo sapiens GN=TPPP PE=1 SV=1 - [TPPP_HUMAN]	4.11	1	1	1	219	23.6792	9.43701	0.864257	0.895285	0.823232	0.860925	0.0217787
P62258	14-3-3 protein epsilon OS=Homo sapiens GN=YWHAE PE=1 SV=1 - [1433E_HUMAN]	78.04	18	21	242	255	29.1554	4.7417	0.942652	0.962962	0.962034	0.955883	0.0217887
Q96PK6	RNA-binding protein 14 OS=Homo sapiens GN=RBM14 PE=1 SV=2 - [RBM14_HUMAN]	35.87	21	21	58	669	69.4489	9.67139	0.94523	0.935764	0.910261	0.930419	0.0217896
P14550	Alcohol dehydrogenase [NADP(+)] OS=Homo sapiens GN=AKR1A1 PE=1 SV=3 - [AK1A1_HUMAN]	56.62	17	17	55	325	36.5499	6.78564	0.932417	0.956891	0.92701	0.938773	0.021807
Q92974	Rho guanine nucleotide exchange factor 2 OS=Homo sapiens GN=ARHGEF2 PE=1 SV=4 - [ARHG2_HUMAN]	23.53	14	21	36	986	111.473	7.26904	1.11487	1.08856	1.06793	1.09045	0.0218092
Q96C86	m7GpppX diphosphatase OS=Homo sapiens GN=DCPS PE=1 SV=2 - [DCPS_HUMAN]	38.58	11	11	30	337	38.585	6.37939	0.878261	0.928781	0.89214	0.899727	0.021847
Q5JR08	Rho-related GTP-binding protein RhoC (Fragment) OS=Homo sapiens GN=RHOC PE=1 SV=8 - [Q5JR08_HUMAN]	26.06	1	5	27	188	21.509	6.58057	0.904282	0.922259	0.870474	0.899005	0.021854
Q5T6H7	Xaa-Pro aminopeptidase 1 OS=Homo sapiens GN=XPNPEP1 PE=1 SV=1 - [Q5T6H7_HUMAN]	33.7	17	17	39	552	62.0995	5.73193	0.901466	0.899399	0.84761	0.882825	0.0218673
I0CE67	Four-and-a-half LIM domains 2 OS=Homo sapiens GN=FHL2 PE=2 SV=1 - [I0CE67_HUMAN]	40.89	10	10	17	269	30.9281	7.6499	1.11942	1.20306	1.1591	1.16053	0.0219
O14925	Mitochondrial import inner membrane translocase subunit Tim23 OS=Homo sapiens GN=TIMM23 PE=1 SV=1 - [TIM23_HUMAN]	22.01	4	4	6	209	21.929	8.60205	1.02627	1.04361	1.0319	1.03393	0.0219161
A8K335	cDNA FLJ76254, highly similar to Homo sapiens gamma-glutamyl hydrolase (GGH), mRNA OS=Homo sapiens PE=2 SV=1 - [A8K335_HUMAN]	35.85	11	11	33	318	36.0243	7.41553	0.925748	0.914629	0.879049	0.906475	0.0219341
B9EIS5	PCM1 protein OS=Homo sapiens GN=PCM1 PE=2 SV=1 - [B9EIS5_HUMAN]	9.42	17	18	24	2016	227.532	5.03369	1.10415	1.12237	1.07127	1.09926	0.0219473
X5D932	Glutathione S-transferase mu 1 isoform C (Fragment) OS=Homo sapiens GN=GSTM1 PE=2 SV=1 - [X5D932_HUMAN]	21.55	1	4	10	181	21.2388	7.85498	0.843626	0.877788	0.908049	0.876487	0.0219544
O00151	PDZ and LIM domain protein 1 OS=Homo sapiens GN=PDLIM1 PE=1 SV=4 - [PDLI1_HUMAN]	47.72	12	12	19	329	36.049	7.02002	1.20029	1.11782	1.15604	1.15805	0.0219817
Q59H55	Protein tyrosine phosphatase, non-receptor type 13 isoform 2 variant (Fragment) OS=Homo sapiens PE=2 SV=1 - [Q59H55_HUMAN]	0.33	1	1	1	2434	271.251	6.52197	1.21485	1.21025	1.12908	1.18472	0.0219904
E9PEM5	Lipopolysaccharide-responsive and beige-like anchor protein OS=Homo sapiens GN=LRBA PE=1 SV=1 - [E9PEM5_HUMAN]	4.54	11	12	12	2575	286.793	5.51611	1.06691	1.04198	1.07086	1.05992	0.0220192
Q658J0	Putative uncharacterized protein DKFZp762L015 (Fragment) OS=Homo sapiens GN=DKFZp762L015 PE=2 SV=1 - [Q658J0_HUMAN]	15.06	4	4	6	332	37.006	6.53662	0.972398	0.976999	0.961916	0.970438	0.0220416
Q32Q83	PPIL4 protein (Fragment) OS=Homo sapiens GN=PPIL4 PE=2 SV=1 - [Q32Q83_HUMAN]	16.28	5	5	6	387	44.1663	5.10986	1.14614	1.24602	1.18489	1.19235	0.0220921
P62424	60S ribosomal protein L7a OS=Homo sapiens GN=RPL7A PE=1 SV=2 - [RL7A_HUMAN]	43.98	15	15	79	266	29.977	10.6089	0.948	0.914161	0.91413	0.92543	0.0221433
Q13185	Chromobox protein homolog 3 OS=Homo sapiens GN=CBX3 PE=1 SV=4 - [CBX3_HUMAN]	50.27	9	11	61	183	20.7984	5.32568	1.05883	1.04963	1.08195	1.06347	0.0221943
Q5T7C4	High mobility group protein B1 OS=Homo sapiens GN=HMGB1 PE=1 SV=1 - [Q5T7C4_HUMAN]	54.43	9	13	141	158	18.2993	9.70068	0.925659	0.918371	0.880786	0.908272	0.0222105
Q9Y315	Deoxyribose-phosphate aldolase OS=Homo sapiens GN=DERA PE=1 SV=2 - [DEOC_HUMAN]	31.76	7	7	9	318	35.2085	8.93896	0.953718	0.95158	0.927324	0.944207	0.0222509
Q8N335	Glycerol-3-phosphate dehydrogenase 1-like protein OS=Homo sapiens GN=GPD1L PE=1 SV=1 - [GPD1L_HUMAN]	37.32	12	13	33	351	38.3939	7.02002	0.887287	0.930754	0.883974	0.900672	0.0222574
Q13371	Phosducin-like protein OS=Homo sapiens GN=PDCL PE=1 SV=3 - [PHLP_HUMAN]	6.98	2	2	2	301	34.2597	4.729	0.861484	0.891125	0.816041	0.856217	0.0222923
P08670	Vimentin OS=Homo sapiens GN=VIM PE=1 SV=4 - [VIME_HUMAN]	77.68	39	42	1286	466	53.6191	5.12256	1.04314	1.02561	1.04144	1.03673	0.0223203
P82979	SAP domain-containing ribonucleoprotein OS=Homo sapiens GN=SARNP PE=1 SV=3 - [SARNP_HUMAN]	40.95	8	8	29	210	23.6564	6.41748	0.96215	0.961302	0.976875	0.966776	0.02238
Q8N9F0	N-acetylaspartate synthetase OS=Homo sapiens GN=NAT8L PE=1 SV=3 - [NAT8L_HUMAN]	2.65	1	1	1	302	32.816	8.82178	0.840972	0.829914	0.900062	0.856983	0.0224054
Q96AY3	Peptidyl-prolyl cis-trans isomerase FKBP10 OS=Homo sapiens GN=FKBP10 PE=1 SV=1 - [FKB10_HUMAN]	36.77	18	18	95	582	64.2042	5.61768	1.06097	1.10204	1.09987	1.08763	0.0224111
J3QSH4	Vascular endothelial zinc finger 1 OS=Homo sapiens GN=VEZF1 PE=1 SV=1 - [J3QSH4_HUMAN]	12.89	5	7	14	512	55.7582	9.56885	0.916307	0.869398	0.856525	0.880743	0.0224261
P80217	Interferon-induced 35 kDa protein OS=Homo sapiens GN=IFI35 PE=1 SV=5 - [IN35_HUMAN]	12.59	3	3	5	286	31.5267	6.0874	1.14612	1.14058	1.22055	1.16908	0.0224701
Q96H20	Vacuolar-sorting protein SNF8 OS=Homo sapiens GN=SNF8 PE=1 SV=1 - [SNF8_HUMAN]	20.93	5	5	8	258	28.8461	6.65381	0.935883	0.955196	0.960739	0.950606	0.0224807
Q8N8L6	ADP-ribosylation factor-like protein 10 OS=Homo sapiens GN=ARL10 PE=2 SV=1 - [ARL10_HUMAN]	4.92	1	1	3	244	27.4423	4.67822	1.02536	1.03931	1.04359	1.03609	0.0224907
Q70CQ4	Ubiquitin carboxyl-terminal hydrolase 31 OS=Homo sapiens GN=USP31 PE=2 SV=2 - [UBP31_HUMAN]	0.96	1	1	1	1352	146.56	9.21729	0.902357	0.916587	0.862406	0.893783	0.0225271
Q9NV10	N-glycanase 1, isoform CRA_c OS=Homo sapiens GN=NGLY1 PE=2 SV=1 - [Q9NV10_HUMAN]	6.43	1	1	1	171	18.7588	8.79248	0.859928	0.918784	0.875629	0.88478	0.0225363
B4E006	cDNA FLJ53119, highly similar to ADP-ribosyl cyclase 1 (EC 3.2.2.5) OS=Homo sapiens PE=2 SV=1 - [B4E006_HUMAN]	11.88	2	2	3	160	17.9172	8.96826	1.19001	1.14632	1.11124	1.14919	0.0225424
Q9NRG1	Phosphoribosyltransferase domain-containing protein 1 OS=Homo sapiens GN=PRTFDC1 PE=1 SV=1 - [PRDC1_HUMAN]	22.22	4	5	6	225	25.657	6.15088	0.856367	0.869628	0.789918	0.838638	0.0225655
K4DI93	Cullin 4B, isoform CRA_e OS=Homo sapiens GN=CUL4B PE=1 SV=1 - [K4DI93_HUMAN]	28.56	14	24	50	900	102.691	8.03076	0.978468	0.964165	0.964305	0.96898	0.0226029
B7Z3V5	cDNA FLJ60617, highly similar to Mitogen-activated protein kinase kinase kinase kinase 4 (EC 2.7.11.1) OS=Homo sapiens PE=2 SV=1 - [B7Z3V5_HUMAN]	20.65	2	22	48	1235	141.011	7.47412	0.922776	0.889773	0.866332	0.892961	0.0226034
O94760	N(G),N(G)-dimethylarginine dimethylaminohydrolase 1 OS=Homo sapiens GN=DDAH1 PE=1 SV=3 - [DDAH1_HUMAN]	65.61	15	16	64	285	31.1019	5.80811	0.918405	0.94968	0.914809	0.927631	0.0226213
Q13509	Tubulin beta-3 chain OS=Homo sapiens GN=TUBB3 PE=1 SV=2 - [TBB3_HUMAN]	55.11	6	18	373	450	50.4003	4.93213	0.91082	0.901609	0.856065	0.889498	0.0226688
C9JLV4	Apoptotic protease-activating factor 1 OS=Homo sapiens GN=APAF1 PE=1 SV=1 - [C9JLV4_HUMAN]	2.58	3	4	7	1163	132.379	6.50732	0.849899	0.896354	0.907683	0.884645	0.0226902
O95219	Sorting nexin-4 OS=Homo sapiens GN=SNX4 PE=1 SV=1 - [SNX4_HUMAN]	28	12	12	16	450	51.8761	5.98584	0.945512	0.955286	0.925063	0.941954	0.0227306
A0A0C4DG09	Cell adhesion molecule 3 (Fragment) OS=Homo sapiens GN=CADM3 PE=1 SV=1 - [A0A0C4DG09_HUMAN]	5.13	1	1	1	234	25.639	6.39209	0.873864	0.927284	0.891398	0.897515	0.0227333
Q53TK7	Acylphosphatase (Fragment) OS=Homo sapiens GN=ACYP2 PE=3 SV=1 - [Q53TK7_HUMAN]	36.07	2	2	2	61	6.69532	8.1626	0.872086	0.907841	0.840659	0.873528	0.0227468
O43252	Bifunctional 3'-phosphoadenosine 5'-phosphosulfate synthase 1 OS=Homo sapiens GN=PAPSS1 PE=1 SV=2 - [PAPS1_HUMAN]	28.85	15	15	35	624	70.7876	6.85889	0.915173	0.937887	0.949583	0.934214	0.0227764
Q9BTE1	Dynactin subunit 5 OS=Homo sapiens GN=DCTN5 PE=1 SV=1 - [DCTN5_HUMAN]	29.12	2	5	13	182	20.1133	8.01611	0.883894	0.929341	0.881012	0.898082	0.0227805
A0A126GWP0	Olfactory receptor OS=Homo sapiens GN=OR52K1 PE=3 SV=1 - [A0A126GWP0_HUMAN]	4.14	1	1	1	314	35.2357	8.80713	0.898941	0.834076	0.829526	0.854181	0.02283
P50897	Palmitoyl-protein thioesterase 1 OS=Homo sapiens GN=PPT1 PE=1 SV=1 - [PPT1_HUMAN]	26.14	8	8	32	306	34.1713	6.52197	0.963812	0.937453	0.943775	0.948347	0.0228506
P48380	Transcription factor RFX3 OS=Homo sapiens GN=RFX3 PE=1 SV=2 - [RFX3_HUMAN]	3.07	3	3	4	749	83.4772	5.99854	0.924641	0.872628	0.876365	0.891211	0.022894
B3KQJ7	Tetraspanin OS=Homo sapiens PE=2 SV=1 - [B3KQJ7_HUMAN]	30.61	8	8	25	245	27.5151	8.104	0.897825	0.919279	0.862806	0.893303	0.0229771
P29692	Elongation factor 1-delta OS=Homo sapiens GN=EEF1D PE=1 SV=5 - [EF1D_HUMAN]	53.38	2	13	64	281	31.1028	5.0083	0.916311	0.951632	0.924495	0.930812	0.0229859
E7EW69	Septin-10 OS=Homo sapiens GN=SEPT10 PE=1 SV=1 - [E7EW69_HUMAN]	18.44	5	6	18	450	52.1124	6.91748	0.921319	0.88393	0.928057	0.911102	0.0230149
C9J0I9	Nuclear-interacting partner of ALK OS=Homo sapiens GN=ZC3HC1 PE=1 SV=1 - [C9J0I9_HUMAN]	23.31	10	10	11	459	50.5299	5.8208	1.03889	1.05838	1.06772	1.055	0.0230263
Q15836	Vesicle-associated membrane protein 3 OS=Homo sapiens GN=VAMP3 PE=1 SV=3 - [VAMP3_HUMAN]	40	1	3	13	100	11.302	8.79248	1.13769	1.19392	1.23946	1.19036	0.0230851
A0A087X1L6	Eukaryotic translation initiation factor 2D (Fragment) OS=Homo sapiens GN=EIF2D PE=1 SV=1 - [A0A087X1L6_HUMAN]	27.42	1	1	1	62	6.95289	9.89111	1.11273	1.18271	1.12441	1.13995	0.0230899
Q8NHP8	Putative phospholipase B-like 2 OS=Homo sapiens GN=PLBD2 PE=1 SV=2 - [PLBL2_HUMAN]	19.35	10	10	18	589	65.43	6.80029	0.910671	0.932456	0.883683	0.908937	0.0231653
D6REA0	Glutamyl-tRNA(Gln) amidotransferase subunit B, mitochondrial OS=Homo sapiens GN=GATB PE=1 SV=1 - [D6REA0_HUMAN]	6.78	4	4	5	516	57.6171	9.17334	1.0439	1.02516	1.03648	1.03518	0.0231662
B4E2X3	cDNA FLJ56024 OS=Homo sapiens PE=2 SV=1 - [B4E2X3_HUMAN]	8.31	5	5	6	698	78.6375	6.72705	1.0514	1.05177	1.07996	1.06104	0.0231691
H0YMV0	Semaphorin-6D (Fragment) OS=Homo sapiens GN=SEMA6D PE=1 SV=1 - [H0YMV0_HUMAN]	7.31	1	1	1	219	25.4107	8.22119	1.19551	1.14701	1.25384	1.19879	0.0232949
Q04721	Neurogenic locus notch homolog protein 2 OS=Homo sapiens GN=NOTCH2 PE=1 SV=3 - [NOTC2_HUMAN]	2.14	3	5	5	2471	265.226	5.13525	0.891018	0.871994	0.926818	0.89661	0.023321
A0A087WYP2	Selenoprotein H OS=Homo sapiens GN=C11orf31 PE=1 SV=1 - [A0A087WYP2_HUMAN]	31.4	4	4	5	121	13.2952	9.74463	0.888765	0.854675	0.808613	0.850684	0.0233472
A0MZ66	Shootin-1 OS=Homo sapiens GN=SHTN1 PE=1 SV=4 - [SHOT1_HUMAN]	34.71	18	18	31	631	71.5957	5.32568	0.922211	0.947652	0.908359	0.926074	0.0233792
O75146	Huntingtin-interacting protein 1-related protein OS=Homo sapiens GN=HIP1R PE=1 SV=2 - [HIP1R_HUMAN]	19.29	16	18	33	1068	119.315	6.66846	0.921687	0.931722	0.887247	0.913552	0.023421
Q9Y2A7	Nck-associated protein 1 OS=Homo sapiens GN=NCKAP1 PE=1 SV=1 - [NCKP1_HUMAN]	30.05	33	33	81	1128	128.707	6.62451	0.953874	0.951228	0.926395	0.943832	0.0234295
O60830	Mitochondrial import inner membrane translocase subunit Tim17-B OS=Homo sapiens GN=TIMM17B PE=1 SV=1 - [TI17B_HUMAN]	8.72	1	1	1	172	18.2613	9.02686	1.03031	1.05187	1.0498	1.044	0.0235079
F8W1R7	Myosin light polypeptide 6 OS=Homo sapiens GN=MYL6 PE=1 SV=1 - [F8W1R7_HUMAN]	71.03	8	10	62	145	16.2798	4.65283	1.09222	1.16148	1.13105	1.12825	0.0235611
P60468	Protein transport protein Sec61 subunit beta OS=Homo sapiens GN=SEC61B PE=1 SV=2 - [SC61B_HUMAN]	53.13	5	5	16	96	9.9681	11.561	0.957092	0.956623	0.93288	0.948865	0.0235759
Q8NDZ4	Deleted in autism protein 1 OS=Homo sapiens GN=C3orf58 PE=1 SV=1 - [DIA1_HUMAN]	9.3	3	3	4	430	49.4505	8.52881	1.05567	1.06492	1.09265	1.07108	0.0235783
K7EPR5	cAMP-dependent protein kinase type I-alpha regulatory subunit (Fragment) OS=Homo sapiens GN=PRKAR1A PE=1 SV=8 - [K7EPR5_HUMAN]	93.33	1	4	8	45	5.05953	5.90967	1.15386	1.1245	1.08788	1.12208	0.0235792
P49458	Signal recognition particle 9 kDa protein OS=Homo sapiens GN=SRP9 PE=1 SV=2 - [SRP09_HUMAN]	70.93	7	7	38	86	10.1051	7.97217	0.923509	0.89879	0.86764	0.896646	0.0235963
O94979	Protein transport protein Sec31A OS=Homo sapiens GN=SEC31A PE=1 SV=3 - [SC31A_HUMAN]	17.3	19	19	42	1220	132.931	6.88818	0.939494	0.921898	0.895913	0.919102	0.0236195
B4DYK6	cDNA FLJ56887, highly similar to Homo sapiens guanine nucleotide binding protein-like 1 (GNL1), mRNA OS=Homo sapiens PE=2 SV=1 - [B4DYK6_HUMAN]	26.12	13	13	19	605	68.2142	5.46533	0.954636	0.972396	0.968928	0.96532	0.0236903
A0A024R288	ATP/GTP binding protein 1, isoform CRA_a OS=Homo sapiens GN=AGTPBP1 PE=4 SV=1 - [A0A024R288_HUMAN]	1.94	2	2	2	1186	133.779	5.93506	1.03295	1.04252	1.02443	1.0333	0.0237345
Q15020	Squamous cell carcinoma antigen recognized by T-cells 3 OS=Homo sapiens GN=SART3 PE=1 SV=1 - [SART3_HUMAN]	26.27	25	25	45	963	109.865	5.56689	0.95166	0.952674	0.925475	0.94327	0.0237512
P36405	ADP-ribosylation factor-like protein 3 OS=Homo sapiens GN=ARL3 PE=1 SV=2 - [ARL3_HUMAN]	58.24	8	8	13	182	20.4428	7.23975	0.946404	0.949164	0.91874	0.938103	0.0237549
B4DQ98	cDNA FLJ55135, highly similar to Di-N-acetylchitobiase (EC 3.2.1.-) OS=Homo sapiens PE=2 SV=1 - [B4DQ98_HUMAN]	10.21	4	4	5	382	43.4054	6.44287	0.947377	0.925987	0.907744	0.927036	0.0237643
Q05CW7	NAT10 protein (Fragment) OS=Homo sapiens GN=NAT10 PE=2 SV=1 - [Q05CW7_HUMAN]	26.17	1	11	19	554	62.345	9.26123	1.10005	1.17237	1.16416	1.14553	0.0238002
Q9UJZ1	Stomatin-like protein 2, mitochondrial OS=Homo sapiens GN=STOML2 PE=1 SV=1 - [STML2_HUMAN]	48.31	13	13	32	356	38.5102	7.38623	1.0629	1.03914	1.06815	1.05673	0.0238535
Q12788	Transducin beta-like protein 3 OS=Homo sapiens GN=TBL3 PE=1 SV=2 - [TBL3_HUMAN]	22.28	11	11	15	808	88.9785	6.90283	1.1036	1.17918	1.13516	1.13931	0.023868
P67775	Serine/threonine-protein phosphatase 2A catalytic subunit alpha isoform OS=Homo sapiens GN=PPP2CA PE=1 SV=1 - [PP2AA_HUMAN]	58.9	2	13	67	309	35.5714	5.5415	0.933376	0.960038	0.931751	0.941722	0.0238771
P49756	RNA-binding protein 25 OS=Homo sapiens GN=RBM25 PE=1 SV=3 - [RBM25_HUMAN]	23.96	20	20	38	843	100.124	6.31592	1.06439	1.05921	1.09611	1.07324	0.0239132
R4GN98	Protein S100 (Fragment) OS=Homo sapiens GN=S100A6 PE=1 SV=1 - [R4GN98_HUMAN]	36.47	4	4	19	85	9.67506	5.45264	1.05979	1.06256	1.09538	1.07258	0.0239193
Q01970	1-phosphatidylinositol 4,5-bisphosphate phosphodiesterase beta-3 OS=Homo sapiens GN=PLCB3 PE=1 SV=2 - [PLCB3_HUMAN]	13.29	14	14	27	1234	138.713	5.89697	0.975458	0.957797	0.959431	0.964229	0.0239227
Q8NF37	Lysophosphatidylcholine acyltransferase 1 OS=Homo sapiens GN=LPCAT1 PE=1 SV=2 - [PCAT1_HUMAN]	19.29	9	9	25	534	59.1134	6.02393	0.970715	0.948758	0.959996	0.959823	0.0239995
A0A0S2Z4B5	Serine/threonine-protein phosphatase (Fragment) OS=Homo sapiens GN=PPP3CA PE=2 SV=1 - [A0A0S2Z4B5_HUMAN]	24.46	7	12	27	511	57.6218	6.30322	0.913698	0.904534	0.858746	0.892326	0.024024
G3V2L5	Ubiquinone biosynthesis monooxygenase COQ6, mitochondrial OS=Homo sapiens GN=COQ6 PE=1 SV=1 - [G3V2L5_HUMAN]	11.63	2	2	6	86	9.35299	10.3452	0.860348	0.906307	0.914238	0.893631	0.0240438
A8K905	cDNA FLJ77615, highly similar to Homo sapiens nucleolar complex associated 3 homolog (S. cerevisiae) (NOC3L), mRNA OS=Homo sapiens PE=2 SV=1 - [A8K905_HUMAN]	13	9	9	12	800	92.4905	9.1001	1.06346	1.03895	1.04259	1.04834	0.0240597
P42704	Leucine-rich PPR motif-containing protein, mitochondrial OS=Homo sapiens GN=LRPPRC PE=1 SV=3 - [LPPRC_HUMAN]	51.65	13	67	199	1394	157.805	6.12549	1.08699	1.1048	1.1472	1.113	0.0240785
P68402	Platelet-activating factor acetylhydrolase IB subunit beta OS=Homo sapiens GN=PAFAH1B2 PE=1 SV=1 - [PA1B2_HUMAN]	28.38	4	5	9	229	25.5531	5.92236	0.856655	0.895804	0.817279	0.856579	0.0240823
P42766	60S ribosomal protein L35 OS=Homo sapiens GN=RPL35 PE=1 SV=2 - [RL35_HUMAN]	38.21	7	8	38	123	14.5426	11.0483	0.928543	0.909846	0.87712	0.90517	0.0242037
Q8IVF2	Protein AHNAK2 OS=Homo sapiens GN=AHNAK2 PE=1 SV=2 - [AHNK2_HUMAN]	7.26	5	5	8	5795	616.242	5.36377	1.06167	1.10765	1.08237	1.08389	0.024205
I3L1H3	Lipopolysaccharide-induced tumor necrosis factor-alpha factor OS=Homo sapiens GN=LITAF PE=4 SV=1 - [I3L1H3_HUMAN]	10.29	1	1	2	68	7.36738	7.44482	1.10213	1.11455	1.06501	1.0939	0.0242075
O75955	Flotillin-1 OS=Homo sapiens GN=FLOT1 PE=1 SV=3 - [FLOT1_HUMAN]	50.82	20	20	75	427	47.3256	7.48877	1.03953	1.06721	1.04804	1.05159	0.0242718
Q96PU8	Protein quaking OS=Homo sapiens GN=QKI PE=1 SV=1 - [QKI_HUMAN]	30.21	11	12	38	341	37.6467	8.55811	0.940631	0.896612	0.902621	0.913288	0.0243401
P55072	Transitional endoplasmic reticulum ATPase OS=Homo sapiens GN=VCP PE=1 SV=4 - [TERA_HUMAN]	64.76	40	41	236	806	89.2657	5.26221	1.02152	1.02674	1.03689	1.02838	0.0243484
H7C0G7	Non-homologous end-joining factor 1 (Fragment) OS=Homo sapiens GN=NHEJ1 PE=1 SV=1 - [H7C0G7_HUMAN]	11.16	2	2	2	224	24.7354	6.29053	0.890834	0.826873	0.88815	0.868619	0.0243559
Q9UPU5	Ubiquitin carboxyl-terminal hydrolase 24 OS=Homo sapiens GN=USP24 PE=1 SV=3 - [UBP24_HUMAN]	11.87	26	28	43	2620	294.178	6.13818	0.929389	0.943202	0.960068	0.94422	0.0243715
Q6LEU0	STX12 protein (Fragment) OS=Homo sapiens GN=STX12 PE=2 SV=1 - [Q6LEU0_HUMAN]	37.92	9	9	27	269	30.859	5.75732	1.01438	1.01563	1.02344	1.01781	0.0243937
O14579	Coatomer subunit epsilon OS=Homo sapiens GN=COPE PE=1 SV=3 - [COPE_HUMAN]	38.31	10	10	31	308	34.4603	5.12256	1.03012	1.04544	1.02797	1.03451	0.0244832
Q96C23	Aldose 1-epimerase OS=Homo sapiens GN=GALM PE=1 SV=1 - [GALM_HUMAN]	13.45	4	4	7	342	37.7421	6.65381	0.910985	0.89787	0.851399	0.886751	0.0245451
Q8WUK0	Phosphatidylglycerophosphatase and protein-tyrosine phosphatase 1 OS=Homo sapiens GN=PTPMT1 PE=1 SV=1 - [PTPM1_HUMAN]	17.41	3	3	4	201	22.8291	9.77393	0.86104	0.920127	0.867707	0.882958	0.0245485
Q7RTP6	Protein-methionine sulfoxide oxidase MICAL3 OS=Homo sapiens GN=MICAL3 PE=1 SV=2 - [MICA3_HUMAN]	3.45	6	7	9	2002	224.156	5.5542	1.09116	1.11489	1.1573	1.12111	0.0245762
Q9NXW2	DnaJ homolog subfamily B member 12 OS=Homo sapiens GN=DNAJB12 PE=1 SV=4 - [DJB12_HUMAN]	18.93	7	7	9	375	41.7928	8.52881	1.08626	1.15347	1.12845	1.12273	0.0245932
Q8N4Q1	Mitochondrial intermembrane space import and assembly protein 40 OS=Homo sapiens GN=CHCHD4 PE=1 SV=1 - [MIA40_HUMAN]	11.97	2	2	2	142	15.9861	4.31006	1.0516	1.07917	1.09178	1.07418	0.0246355
H3BUB4	Snurportin-1 (Fragment) OS=Homo sapiens GN=SNUPN PE=1 SV=1 - [H3BUB4_HUMAN]	4	1	1	1	200	23.0602	5.10986	0.920059	0.908543	0.866576	0.898393	0.0246418
Q8N8R3	Mitochondrial basic amino acids transporter OS=Homo sapiens GN=SLC25A29 PE=1 SV=2 - [MCATL_HUMAN]	17.49	3	3	3	303	32.0418	8.74854	1.08658	1.04866	1.07089	1.06871	0.0246926
Q5UIP0	Telomere-associated protein RIF1 OS=Homo sapiens GN=RIF1 PE=1 SV=2 - [RIF1_HUMAN]	7	15	15	15	2472	274.294	5.51611	1.0595	1.08448	1.10559	1.08319	0.0246935
B7Z3U1	cDNA FLJ53798, highly similar to Long-chain fatty acid transport protein 1 (EC 6.2.1.-) OS=Homo sapiens PE=2 SV=1 - [B7Z3U1_HUMAN]	17.65	9	11	18	646	71.0359	8.52881	0.931771	0.947121	0.907954	0.928949	0.0247665
K7EL20	Eukaryotic translation initiation factor 3 subunit G (Fragment) OS=Homo sapiens GN=EIF3G PE=1 SV=8 - [K7EL20_HUMAN]	34.73	1	10	25	262	29.2647	5.41455	1.04783	1.06271	1.03565	1.04873	0.0248283
Q5TEC6	Histone H3 OS=Homo sapiens GN=HIST2H3PS2 PE=1 SV=1 - [Q5TEC6_HUMAN]	45.59	3	8	46	136	15.4206	11.2681	0.899617	0.842697	0.821219	0.854511	0.0248855
P53618	Coatomer subunit beta OS=Homo sapiens GN=COPB1 PE=1 SV=3 - [COPB_HUMAN]	39.98	30	30	89	953	107.074	6.04932	1.02741	1.01555	1.0254	1.02278	0.0249129
B4DVZ9	cDNA FLJ61177, highly similar to Phosphatidylinositol-4-phosphate 5-kinasetype-1 gamma (EC 2.7.1.68) OS=Homo sapiens PE=2 SV=1 - [B4DVZ9_HUMAN]	3.59	2	2	3	640	70.1421	5.41455	0.8943	0.932454	0.93334	0.920031	0.0249293
C9JNW5	60S ribosomal protein L24 OS=Homo sapiens GN=RPL24 PE=1 SV=1 - [C9JNW5_HUMAN]	32	7	7	46	150	17.5315	10.7847	0.935781	0.924105	0.891175	0.91702	0.0249377
D3DQT4	Tripartite motif-containing 3, isoform CRA_f (Fragment) OS=Homo sapiens GN=TRIM3 PE=4 SV=1 - [D3DQT4_HUMAN]	18.88	5	6	7	392	42.5542	8.52881	0.933905	0.958595	0.926433	0.939644	0.0249563
P49711	Transcriptional repressor CTCF OS=Homo sapiens GN=CTCF PE=1 SV=1 - [CTCF_HUMAN]	17.88	13	13	22	727	82.7324	6.96143	0.93845	0.902538	0.937905	0.926298	0.0250144
P19105	Myosin regulatory light chain 12A OS=Homo sapiens GN=MYL12A PE=1 SV=2 - [ML12A_HUMAN]	54.97	8	8	38	171	19.7815	4.80518	1.09466	1.13916	1.08318	1.10567	0.0251179
A0A0D9SGK2	Protein tyrosine phosphatase type IVA 1 OS=Homo sapiens GN=PTP4A1 PE=1 SV=1 - [A0A0D9SGK2_HUMAN]	8.78	1	1	1	148	17.0898	9.15869	1.0585	1.10445	1.08378	1.08224	0.0251233
F8VU51	YLP motif-containing protein 1 OS=Homo sapiens GN=YLPM1 PE=1 SV=1 - [F8VU51_HUMAN]	21.6	4	26	48	1440	160.641	6.55127	0.947136	0.90656	0.913307	0.922334	0.0251415
Q6IAJ9	PIPOX protein OS=Homo sapiens GN=PIPOX PE=2 SV=1 - [Q6IAJ9_HUMAN]	16.41	5	5	5	390	44.0798	8.54346	1.11203	1.12741	1.07129	1.10358	0.0251506
A8K1Z4	cDNA FLJ76704, highly similar to Homo sapiens leukemia inhibitory factor receptor (LIFR), mRNA OS=Homo sapiens PE=2 SV=1 - [A8K1Z4_HUMAN]	4.65	5	5	6	1097	123.753	5.71924	1.20047	1.11222	1.17725	1.16331	0.0251699
B3KMZ0	cDNA FLJ12979 fis, clone NT2RP2006334, highly similar to WD repeat domain phosphoinositide-interacting protein 2 OS=Homo sapiens PE=2 SV=1 - [B3KMZ0_HUMAN]	1.98	1	1	1	454	49.3608	6.45557	0.830954	0.90031	0.882916	0.871393	0.0252528
H3BLU7	Aflatoxin B1 aldehyde reductase member 2 (Fragment) OS=Homo sapiens GN=AKR7A2 PE=1 SV=1 - [H3BLU7_HUMAN]	28.98	8	8	20	314	34.6622	7.18115	0.95066	0.949424	0.921074	0.940386	0.0252808
P06132	Uroporphyrinogen decarboxylase OS=Homo sapiens GN=UROD PE=1 SV=2 - [DCUP_HUMAN]	21.8	6	6	9	367	40.7608	6.13818	0.919916	0.950305	0.948284	0.939502	0.0253016
B4DLW6	cDNA FLJ58198, moderately similar to Adrenal medulla 50 kDa protein OS=Homo sapiens PE=2 SV=1 - [B4DLW6_HUMAN]	3.7	1	1	1	270	29.7988	5.22412	0.87094	0.926067	0.905496	0.900835	0.0253107
P55735	Protein SEC13 homolog OS=Homo sapiens GN=SEC13 PE=1 SV=3 - [SEC13_HUMAN]	44.41	11	11	28	322	35.5181	5.47803	0.953225	0.950549	0.924024	0.9426	0.0253636
B7ZKY8	ADP-ribosylation factor related protein 1 OS=Homo sapiens GN=ARFRP1 PE=2 SV=1 - [B7ZKY8_HUMAN]	8.46	2	2	2	201	22.4704	7.56201	1.08872	1.09997	1.05584	1.08151	0.0253776
I3VM54	Lysine-specific demethylase 2A OS=Homo sapiens GN=KDM2A PE=1 SV=1 - [I3VM54_HUMAN]	8.12	8	8	9	1145	130.576	7.57666	1.03898	1.0506	1.06838	1.05265	0.0253801
B4DH39	cDNA FLJ57028, highly similar to Long-chain-fatty-acid--CoA ligase 4 (EC 6.2.1.3) OS=Homo sapiens PE=2 SV=1 - [B4DH39_HUMAN]	14.77	6	8	14	650	72.0971	8.22119	1.17434	1.10035	1.12596	1.13355	0.0253829
Q9BV20	Methylthioribose-1-phosphate isomerase OS=Homo sapiens GN=MRI1 PE=1 SV=1 - [MTNA_HUMAN]	20.33	6	6	9	369	39.1254	6.30322	0.946681	0.926631	0.957921	0.943744	0.0254555
P30041	Peroxiredoxin-6 OS=Homo sapiens GN=PRDX6 PE=1 SV=3 - [PRDX6_HUMAN]	66.52	13	13	72	224	25.0192	6.37939	1.07453	1.12011	1.13324	1.10929	0.0254829
D6RDV0	Tumor suppressor candidate 3 OS=Homo sapiens GN=TUSC3 PE=1 SV=1 - [D6RDV0_HUMAN]	5.43	1	2	2	276	31.8483	10.2134	0.885735	0.920209	0.856886	0.88761	0.0255123
P24928	DNA-directed RNA polymerase II subunit RPB1 OS=Homo sapiens GN=POLR2A PE=1 SV=2 - [RPB1_HUMAN]	12.74	22	22	34	1970	217.039	7.37158	1.01122	1.0178	1.01126	1.01343	0.0255207
H0Y3Z3	Protein disulfide-isomerase (Fragment) OS=Homo sapiens GN=P4HB PE=1 SV=1 - [H0Y3Z3_HUMAN]	59.49	1	18	99	274	31.5234	4.62744	0.892875	0.880616	0.821613	0.865035	0.0255505
Q9NPE3	H/ACA ribonucleoprotein complex subunit 3 OS=Homo sapiens GN=NOP10 PE=1 SV=1 - [NOP10_HUMAN]	45.31	2	2	2	64	7.70097	9.99365	1.04378	1.0439	1.06945	1.05237	0.0255505
P16298	Serine/threonine-protein phosphatase 2B catalytic subunit beta isoform OS=Homo sapiens GN=PPP3CB PE=1 SV=2 - [PP2BB_HUMAN]	17.37	4	9	18	524	58.9865	5.90967	1.12563	1.22552	1.18038	1.17717	0.0255524
Q86VP1	Tax1-binding protein 1 OS=Homo sapiens GN=TAX1BP1 PE=1 SV=2 - [TAXB1_HUMAN]	10.65	9	9	11	789	90.8199	5.42725	1.1573	1.08851	1.12007	1.12196	0.0255606
F5H136	T-complex protein 1 subunit alpha (Fragment) OS=Homo sapiens GN=TCP1 PE=1 SV=1 - [F5H136_HUMAN]	80.15	1	9	47	136	14.4096	4.88135	0.81181	0.8943	0.826514	0.844208	0.0255722
P55060	Exportin-2 OS=Homo sapiens GN=CSE1L PE=1 SV=3 - [XPO2_HUMAN]	35.32	31	31	101	971	110.346	5.77002	0.936447	0.950925	0.913765	0.933712	0.0255961
P53701	Cytochrome c-type heme lyase OS=Homo sapiens GN=HCCS PE=1 SV=1 - [CCHL_HUMAN]	29.85	7	7	16	268	30.5818	6.68311	1.12119	1.0811	1.0727	1.09166	0.0256202
Q9C0H2	Protein tweety homolog 3 OS=Homo sapiens GN=TTYH3 PE=1 SV=3 - [TTYH3_HUMAN]	18.36	9	9	20	523	57.5079	5.38916	0.964687	0.946385	0.93631	0.949127	0.0256348
O00154	Cytosolic acyl coenzyme A thioester hydrolase OS=Homo sapiens GN=ACOT7 PE=1 SV=3 - [BACH_HUMAN]	31.05	10	10	27	380	41.7693	8.54346	0.960369	0.96617	0.942435	0.956325	0.0257249
H3BPB8	Mannose-6-phosphate isomerase OS=Homo sapiens GN=MPI PE=1 SV=1 - [H3BPB8_HUMAN]	21.34	6	6	7	403	44.4217	5.66846	0.923881	0.897296	0.864619	0.895265	0.0257451
Q53S54	Putative uncharacterized protein CUL3 (Fragment) OS=Homo sapiens GN=CUL3 PE=3 SV=1 - [Q53S54_HUMAN]	41.15	27	28	41	746	86.4112	7.98682	0.952042	0.96607	0.939045	0.952386	0.0258229
A0A0M4G3H8	Amylo-alpha-1, 6-glucosidase, 4-alpha-glucanotransferaseprovided OS=Homo sapiens GN=AGL PE=4 SV=1 - [A0A0M4G3H8_HUMAN]	7.83	12	12	17	1532	174.707	6.80029	0.959524	0.936179	0.926914	0.940872	0.0258812
Q0VDG4	Secernin-3 OS=Homo sapiens GN=SCRN3 PE=1 SV=1 - [SCRN3_HUMAN]	12.74	5	6	10	424	48.5132	5.5542	0.878517	0.93259	0.903139	0.904749	0.0258867
A0A0C4DGQ6	Regulation of nuclear pre-mRNA domain-containing protein 1A OS=Homo sapiens GN=RPRD1A PE=1 SV=1 - [A0A0C4DGQ6_HUMAN]	21.8	7	7	17	289	32.8961	6.65381	0.940086	0.965148	0.958249	0.954494	0.0259337
G3XAN4	Translocating chain-associated membrane protein 1 OS=Homo sapiens GN=TRAM1 PE=1 SV=1 - [G3XAN4_HUMAN]	3.82	1	1	3	288	33.4138	9.89111	1.04487	1.03125	1.05636	1.04416	0.0259694
Q15149	Plectin OS=Homo sapiens GN=PLEC PE=1 SV=3 - [PLEC_HUMAN]	51.56	223	225	528	4684	531.466	5.96045	1.01453	1.01749	1.00965	1.01389	0.0259778
Q6RFH5	WD repeat-containing protein 74 OS=Homo sapiens GN=WDR74 PE=1 SV=1 - [WDR74_HUMAN]	12.47	4	4	6	385	42.4147	8.32373	1.17481	1.09671	1.14047	1.13733	0.0260254
Q96M96	FYVE, RhoGEF and PH domain-containing protein 4 OS=Homo sapiens GN=FGD4 PE=1 SV=2 - [FGD4_HUMAN]	3.66	3	3	3	766	86.5714	6.12549	0.910467	0.845922	0.892754	0.883048	0.0260493
D6R9P3	Heterogeneous nuclear ribonucleoprotein A/B OS=Homo sapiens GN=HNRNPAB PE=1 SV=1 - [D6R9P3_HUMAN]	41.07	9	11	73	280	30.284	7.91357	1.02889	1.03137	1.0175	1.02592	0.0260692
C9JWJ8	Nuclear factor 1 OS=Homo sapiens GN=NFIX PE=1 SV=2 - [C9JWJ8_HUMAN]	21.59	6	8	23	403	44.6273	7.56201	0.907411	0.850831	0.905101	0.887781	0.0260822
H0YDG7	Serine/threonine-protein phosphatase 2A 65 kDa regulatory subunit A beta isoform (Fragment) OS=Homo sapiens GN=PPP2R1B PE=1 SV=1 - [H0YDG7_HUMAN]	23.66	2	4	25	224	24.7381	5.021	1.13437	1.19219	1.11133	1.14596	0.0260971
Q9NSE4	Isoleucine--tRNA ligase, mitochondrial OS=Homo sapiens GN=IARS2 PE=1 SV=2 - [SYIM_HUMAN]	23.52	20	21	42	1012	113.719	7.1958	1.05114	1.02829	1.04086	1.0401	0.0260983
L0R5D5	Alternative protein TMEM70 OS=Homo sapiens GN=TMEM70 PE=4 SV=1 - [L0R5D5_HUMAN]	9.73	1	1	3	113	13.2477	6.52197	1.03752	1.06688	1.05025	1.05155	0.0261375
H0Y2W2	ATPase family AAA domain-containing protein 3A (Fragment) OS=Homo sapiens GN=ATAD3A PE=1 SV=1 - [H0Y2W2_HUMAN]	36.36	2	21	54	572	64.3143	9.43701	1.04613	1.05808	1.03214	1.04545	0.0261413
Q5UCC4	ER membrane protein complex subunit 10 OS=Homo sapiens GN=EMC10 PE=1 SV=1 - [EMC10_HUMAN]	9.16	2	2	5	262	27.3298	6.12549	1.08007	1.0441	1.06932	1.0645	0.0262421
A0A024RAJ5	Collagen, type IV, alpha 3 (Goodpasture antigen) binding protein, isoform CRA_a OS=Homo sapiens GN=COL4A3BP PE=4 SV=1 - [A0A024RAJ5_HUMAN]	27.59	14	14	31	598	67.9644	5.46533	0.857741	0.920623	0.892074	0.890146	0.0263068
C9J8Z4	Immunoglobulin superfamily member 8 (Fragment) OS=Homo sapiens GN=IGSF8 PE=1 SV=1 - [C9J8Z4_HUMAN]	14.29	3	3	4	301	32.2646	6.78564	1.02854	1.05186	1.04518	1.04186	0.0263387
B4DND9	cDNA FLJ58318, highly similar to Glioma tumor suppressor candidate region gene 2 protein OS=Homo sapiens PE=2 SV=1 - [B4DND9_HUMAN]	12.68	4	4	5	426	48.1688	9.979	1.03285	1.03968	1.05688	1.04314	0.0263863
B7Z1U1	cDNA FLJ60457, highly similar to NADH-ubiquinone oxidoreductase 20 kDa subunit, mitochondrial (EC 1.6.5.3) OS=Homo sapiens PE=2 SV=1 - [B7Z1U1_HUMAN]	21.43	4	4	11	182	19.773	9.49561	0.954777	0.953365	0.926703	0.944949	0.026429
P16234	Platelet-derived growth factor receptor alpha OS=Homo sapiens GN=PDGFRA PE=1 SV=1 - [PGFRA_HUMAN]	15.15	15	16	26	1089	122.592	5.17334	1.05384	1.03057	1.03876	1.04106	0.0264683
P16278	Beta-galactosidase OS=Homo sapiens GN=GLB1 PE=1 SV=2 - [BGAL_HUMAN]	21.12	10	10	42	677	76.0266	6.56592	0.933861	0.954862	0.96139	0.950038	0.0265359
B7ZLW8	5-methyltetrahydrofolate-homocysteine methyltransferase OS=Homo sapiens GN=MTR PE=2 SV=1 - [B7ZLW8_HUMAN]	3.87	5	5	8	1265	140.509	5.5542	0.927042	0.946298	0.903361	0.925567	0.0267173
Q9Y394	Dehydrogenase/reductase SDR family member 7 OS=Homo sapiens GN=DHRS7 PE=1 SV=1 - [DHRS7_HUMAN]	18.88	5	5	9	339	38.2741	8.32373	0.907013	0.928827	0.87314	0.902993	0.0267751
Q59G96	Dynamin 2 isoform 4 variant (Fragment) OS=Homo sapiens PE=2 SV=1 - [Q59G96_HUMAN]	30.6	1	15	40	487	55.0762	8.646	0.868154	0.926245	0.874039	0.889479	0.0267854
P52209	6-phosphogluconate dehydrogenase, decarboxylating OS=Homo sapiens GN=PGD PE=1 SV=3 - [6PGD_HUMAN]	54.24	23	23	165	483	53.106	7.2251	0.941521	0.958114	0.924117	0.941251	0.0267945
C9JZG9	Ubiquitin-conjugating enzyme E2 H (Fragment) OS=Homo sapiens GN=UBE2H PE=1 SV=1 - [C9JZG9_HUMAN]	47.57	4	4	9	103	11.538	10.1255	0.900591	0.903982	0.843571	0.882715	0.0267995
P48509	CD151 antigen OS=Homo sapiens GN=CD151 PE=1 SV=3 - [CD151_HUMAN]	26.88	8	8	25	253	28.2763	7.47412	1.18409	1.14422	1.1011	1.14314	0.0268996
Q8N926	cDNA FLJ38501 fis, clone HCHON1000176, moderately similar to Histone deacetylase 5 OS=Homo sapiens PE=2 SV=1 - [Q8N926_HUMAN]	2.23	1	1	1	314	33.6238	4.7417	0.873638	0.868903	0.793668	0.845403	0.0269454
P62249	40S ribosomal protein S16 OS=Homo sapiens GN=RPS16 PE=1 SV=2 - [RS16_HUMAN]	56.16	11	11	36	146	16.435	10.2134	0.951836	0.925428	0.911588	0.929617	0.0270028
Q8TCD1	UPF0729 protein C18orf32 OS=Homo sapiens GN=C18orf32 PE=3 SV=1 - [CR032_HUMAN]	25	3	3	6	76	8.66361	9.12939	0.953159	0.916448	0.91914	0.929583	0.0270119
A0A087WUT6	Eukaryotic translation initiation factor 5B OS=Homo sapiens GN=EIF5B PE=1 SV=1 - [A0A087WUT6_HUMAN]	23.93	28	29	53	1220	138.597	5.57959	1.0263	1.02836	1.04374	1.0328	0.0270143
P09874	Poly [ADP-ribose] polymerase 1 OS=Homo sapiens GN=PARP1 PE=1 SV=4 - [PARP1_HUMAN]	49.41	56	56	210	1014	113.012	8.88037	0.930646	0.909158	0.875969	0.905258	0.0270403
E9PBG7	Calcium/calmodulin-dependent protein kinase type II subunit delta OS=Homo sapiens GN=CAMK2D PE=1 SV=1 - [E9PBG7_HUMAN]	38.28	10	18	88	512	57.7264	7.26904	0.927222	0.934086	0.889159	0.916822	0.027079
B3KM88	cDNA FLJ10527 fis, clone NT2RP2000932, highly similar to Ankyrin repeat and MYND domain-containing protein 2 OS=Homo sapiens PE=2 SV=1 - [B3KM88_HUMAN]	7.94	3	3	3	441	49.3087	6.25244	0.825774	0.8827	0.898321	0.868932	0.0271433
Q9Y5K6	CD2-associated protein OS=Homo sapiens GN=CD2AP PE=1 SV=1 - [CD2AP_HUMAN]	11.27	7	7	9	639	71.4073	6.40479	1.11974	1.06782	1.08488	1.09081	0.0271509
A0A024R0J9	Heterogeneous nuclear ribonucleoprotein U-like 1, isoform CRA_a OS=Homo sapiens GN=HNRPUL1 PE=4 SV=1 - [A0A024R0J9_HUMAN]	27.12	19	19	49	756	84.741	8.77783	0.934799	0.922833	0.887146	0.914926	0.0271575
A0A024R7F1	Protein kinase C substrate 80K-H, isoform CRA_a OS=Homo sapiens GN=PRKCSH PE=4 SV=1 - [A0A024R7F1_HUMAN]	35.67	16	16	95	527	59.2588	4.41162	1.03294	1.0599	1.05511	1.04932	0.0272021
Q9UBQ7	Glyoxylate reductase/hydroxypyruvate reductase OS=Homo sapiens GN=GRHPR PE=1 SV=1 - [GRHPR_HUMAN]	30.18	7	7	29	328	35.6457	7.38623	0.915837	0.885883	0.936551	0.912757	0.027263
E9PK54	Heat shock cognate 71 kDa protein (Fragment) OS=Homo sapiens GN=HSPA8 PE=1 SV=8 - [E9PK54_HUMAN]	80.33	1	13	219	183	19.9431	7.32764	1.18533	1.12756	1.23392	1.18227	0.0272849
P49915	GMP synthase [glutamine-hydrolyzing] OS=Homo sapiens GN=GMPS PE=1 SV=1 - [GUAA_HUMAN]	40.4	24	24	66	693	76.667	6.87354	0.92071	0.94059	0.956201	0.939167	0.027339
B3KU43	cDNA FLJ39177 fis, clone OCBBF2003925, highly similar to Homo sapiens breast cancer metastasis-suppressor 1-like (BRMS1L), mRNA OS=Homo sapiens PE=2 SV=1 - [B3KU43_HUMAN]	6.04	2	2	4	265	31.0189	6.45557	0.920347	0.862478	0.906773	0.896533	0.0273521
Q9Y5U4	Insulin-induced gene 2 protein OS=Homo sapiens GN=INSIG2 PE=1 SV=2 - [INSI2_HUMAN]	4.89	1	1	1	225	24.7617	7.95752	1.10658	1.131	1.18747	1.14168	0.0274088
B4DVP2	cDNA FLJ57208, highly similar to 5'-AMP-activated protein kinase subunit beta-1 OS=Homo sapiens PE=2 SV=1 - [B4DVP2_HUMAN]	5.58	1	1	1	233	26.4073	5.73193	0.893905	0.924544	0.940256	0.919569	0.0274578
Q13948	Protein CASP OS=Homo sapiens GN=CUX1 PE=1 SV=2 - [CASP_HUMAN]	24.63	3	17	24	678	77.408	5.43994	1.12201	1.13551	1.2064	1.15464	0.0274699
Q9H900	Protein zwilch homolog OS=Homo sapiens GN=ZWILCH PE=1 SV=2 - [ZWILC_HUMAN]	1.86	1	1	1	591	67.1718	6.26514	1.11174	1.20083	1.19369	1.16876	0.0275051
Q8TAF3	WD repeat-containing protein 48 OS=Homo sapiens GN=WDR48 PE=1 SV=1 - [WDR48_HUMAN]	12.7	8	8	10	677	76.1624	7.03467	0.959331	0.977398	0.96085	0.96586	0.0275384
H3BQV3	Conserved oligomeric Golgi complex subunit 8 OS=Homo sapiens GN=COG8 PE=1 SV=1 - [H3BQV3_HUMAN]	10.49	6	6	8	534	60.4003	5.80811	1.08761	1.07829	1.13296	1.09962	0.0275447
P27694	Replication protein A 70 kDa DNA-binding subunit OS=Homo sapiens GN=RPA1 PE=1 SV=2 - [RFA1_HUMAN]	44.64	26	26	61	616	68.0953	7.21045	0.915183	0.923035	0.870152	0.90279	0.0275448
P29144	Tripeptidyl-peptidase 2 OS=Homo sapiens GN=TPP2 PE=1 SV=4 - [TPP2_HUMAN]	32.43	36	36	74	1249	138.263	6.31592	0.968188	0.969839	0.9501	0.962709	0.0275621
Q96JE9	Microtubule-associated protein 6 OS=Homo sapiens GN=MAP6 PE=1 SV=2 - [MAP6_HUMAN]	9.96	7	7	7	813	86.4518	9.15869	0.87097	0.909427	0.833917	0.871438	0.0275681
Q03001	Dystonin OS=Homo sapiens GN=DST PE=1 SV=4 - [DYST_HUMAN]	13.57	20	99	139	7570	860.127	5.24951	1.08649	1.05706	1.05073	1.06476	0.0277409
Q9Y2Z4	Tyrosine--tRNA ligase, mitochondrial OS=Homo sapiens GN=YARS2 PE=1 SV=2 - [SYYM_HUMAN]	18.87	6	6	11	477	53.1657	8.98291	1.09074	1.06621	1.1207	1.09255	0.0277778
Q7Z2K8	G protein-regulated inducer of neurite outgrowth 1 OS=Homo sapiens GN=GPRIN1 PE=1 SV=2 - [GRIN1_HUMAN]	1.98	2	2	3	1008	102.336	8.06006	0.900274	0.843675	0.814981	0.852977	0.0278398
Q59F93	Glutamate receptor, ionotropic, AMPA 2 variant (Fragment) OS=Homo sapiens PE=2 SV=1 - [Q59F93_HUMAN]	12.51	5	10	11	911	102.303	8.47021	0.912087	0.838056	0.853936	0.868026	0.027863
Q93034	Cullin-5 OS=Homo sapiens GN=CUL5 PE=1 SV=4 - [CUL5_HUMAN]	22.82	17	17	38	780	90.8974	7.94287	0.938029	0.961418	0.928503	0.94265	0.0278638
Q96JM3	Chromosome alignment-maintaining phosphoprotein 1 OS=Homo sapiens GN=CHAMP1 PE=1 SV=2 - [CHAP1_HUMAN]	24.88	20	20	29	812	89.0429	8.44092	0.961099	0.959185	0.935594	0.951959	0.0279285
H7BXX9	Homeodomain-interacting protein kinase 2 OS=Homo sapiens GN=HIPK2 PE=1 SV=2 - [H7BXX9_HUMAN]	0.77	1	1	1	911	100.174	7.97217	0.888084	0.844858	0.7951	0.842681	0.0279434
H0YDE2	Pleckstrin homology domain-containing family A member 7 (Fragment) OS=Homo sapiens GN=PLEKHA7 PE=1 SV=1 - [H0YDE2_HUMAN]	5.31	4	4	4	753	85.1858	9.61279	1.1233	1.06696	1.09536	1.0952	0.0279646
A8K7D9	Importin subunit alpha OS=Homo sapiens PE=2 SV=1 - [A8K7D9_HUMAN]	24.95	9	9	20	529	57.7979	5.40186	1.13332	1.08721	1.16204	1.12752	0.0279909
C9J494	Probable E3 ubiquitin-protein ligase makorin-2 OS=Homo sapiens GN=MKRN2 PE=1 SV=1 - [C9J494_HUMAN]	13.53	6	6	8	414	46.6503	7.50342	0.957806	0.933971	0.921553	0.937777	0.0280017
P50749	Ras association domain-containing protein 2 OS=Homo sapiens GN=RASSF2 PE=1 SV=1 - [RASF2_HUMAN]	13.5	4	4	5	326	37.7665	8.83643	0.925194	0.875006	0.862035	0.887412	0.0280349
P19086	Guanine nucleotide-binding protein G(z) subunit alpha OS=Homo sapiens GN=GNAZ PE=2 SV=3 - [GNAZ_HUMAN]	14.93	4	5	5	355	40.8979	7.60596	1.06409	1.03599	1.04508	1.04839	0.0280465
P49770	Translation initiation factor eIF-2B subunit beta OS=Homo sapiens GN=EIF2B2 PE=1 SV=3 - [EI2BB_HUMAN]	25.93	7	7	13	351	38.9649	6.16357	1.04099	1.07339	1.07261	1.06233	0.0280862
A0A140VJF3	Testicular tissue protein Li 27 OS=Homo sapiens PE=2 SV=1 - [A0A140VJF3_HUMAN]	46.63	12	12	40	326	36.9311	6.84424	0.959029	0.975058	0.974358	0.969481	0.0281386
P50990	T-complex protein 1 subunit theta OS=Homo sapiens GN=CCT8 PE=1 SV=4 - [TCPQ_HUMAN]	66.79	37	37	195	548	59.5825	5.60498	0.950234	0.966463	0.937734	0.951477	0.0281422
A0A0A0MRJ3	Neuron navigator 1 OS=Homo sapiens GN=NAV1 PE=1 SV=1 - [A0A0A0MRJ3_HUMAN]	8.09	12	12	16	1830	197.283	8.22119	0.94202	0.924452	0.959001	0.941825	0.0281593
P43034	Platelet-activating factor acetylhydrolase IB subunit alpha OS=Homo sapiens GN=PAFAH1B1 PE=1 SV=2 - [LIS1_HUMAN]	43.66	15	16	43	410	46.6082	7.37158	0.951218	0.926678	0.90928	0.929059	0.0281684
Q9C0C9	(E3-independent) E2 ubiquitin-conjugating enzyme OS=Homo sapiens GN=UBE2O PE=1 SV=3 - [UBE2O_HUMAN]	6.35	8	8	10	1292	141.205	5.12256	0.93134	0.946547	0.962908	0.946932	0.0282562
Q9NVH6	Trimethyllysine dioxygenase, mitochondrial OS=Homo sapiens GN=TMLHE PE=1 SV=1 - [TMLH_HUMAN]	17.1	6	6	8	421	49.4861	7.72314	0.939496	0.92892	0.961885	0.943434	0.0282684
B3KNL8	cDNA FLJ14908 fis, clone PLACE1005953, highly similar to Alpha-1,3-mannosyltransferase ALG2 OS=Homo sapiens PE=2 SV=1 - [B3KNL8_HUMAN]	23.39	5	5	11	248	28.1025	6.63916	1.0784	1.09316	1.1373	1.10295	0.0282886
Q96RN1	Testis anion transporter 1 OS=Homo sapiens GN=SLC26A8 PE=1 SV=1 - [S26A8_HUMAN]	2.68	1	1	1	970	108.935	6.23975	0.876892	0.924613	0.85973	0.887078	0.0282978
B3KY44	Solute carrier family 11 (Proton-coupled divalent metal ion transporters), member 2, isoform CRA_c OS=Homo sapiens GN=SLC11A2 PE=2 SV=1 - [B3KY44_HUMAN]	4.88	2	2	3	410	44.8635	7.6499	1.11207	1.20899	1.1707	1.16392	0.028308
Q07955	Serine/arginine-rich splicing factor 1 OS=Homo sapiens GN=SRSF1 PE=1 SV=2 - [SRSF1_HUMAN]	52.82	15	15	106	248	27.7278	10.3599	0.976742	0.968664	0.957552	0.967653	0.0283249
Q9BZD4	Kinetochore protein Nuf2 OS=Homo sapiens GN=NUF2 PE=1 SV=2 - [NUF2_HUMAN]	15.95	7	7	12	464	54.2693	8.26514	0.940377	0.913406	0.951008	0.93493	0.0283298
C9J880	Glycosyltransferase 8 domain-containing protein 1 (Fragment) OS=Homo sapiens GN=GLT8D1 PE=1 SV=1 - [C9J880_HUMAN]	13.22	2	2	4	174	19.4084	7.06396	1.08051	1.08917	1.13714	1.10228	0.0283953
Q5T8U5	Surfeit 4 OS=Homo sapiens GN=SURF4 PE=1 SV=1 - [Q5T8U5_HUMAN]	19.35	3	3	18	186	21.1137	6.52197	1.06465	1.11778	1.11296	1.09846	0.0284244
Q9H348	HVps41p OS=Homo sapiens GN=HVPS41 PE=2 SV=1 - [Q9H348_HUMAN]	14.38	10	10	13	779	90.2754	6.63916	0.953037	0.935309	0.913562	0.93397	0.0286101
Q53HV2	Chaperonin containing TCP1, subunit 7 (Eta) variant (Fragment) OS=Homo sapiens PE=2 SV=1 - [Q53HV2_HUMAN]	58.75	26	26	125	543	59.3029	7.6499	0.986117	0.976477	0.984874	0.98249	0.028617
Q7Z6A8	Interleukin-1 receptor associated kinase 4 mutant form 1 OS=Homo sapiens GN=IRAK4 PE=2 SV=1 - [Q7Z6A8_HUMAN]	3.77	1	1	1	292	32.6834	5.73193	0.907806	0.829259	0.841537	0.859534	0.0288623
Q75QN2	Integrator complex subunit 8 OS=Homo sapiens GN=INTS8 PE=1 SV=1 - [INT8_HUMAN]	4.02	3	3	5	995	113.016	7.04932	0.909519	0.892884	0.840954	0.881119	0.0288691
Q8TDP1	Ribonuclease H2 subunit C OS=Homo sapiens GN=RNASEH2C PE=1 SV=1 - [RNH2C_HUMAN]	13.41	2	2	3	164	17.829	5.03369	1.07896	1.13219	1.14765	1.1196	0.0289546
Q6PKG0	La-related protein 1 OS=Homo sapiens GN=LARP1 PE=1 SV=2 - [LARP1_HUMAN]	23.63	23	23	40	1096	123.434	8.82178	0.987052	0.980311	0.97566	0.981008	0.0290042
Q9Y281	Cofilin-2 OS=Homo sapiens GN=CFL2 PE=1 SV=1 - [COF2_HUMAN]	65.66	7	12	63	166	18.7249	7.88428	0.881865	0.936695	0.908814	0.909124	0.0290248
Q9HBH5	Retinol dehydrogenase 14 OS=Homo sapiens GN=RDH14 PE=1 SV=1 - [RDH14_HUMAN]	8.33	3	3	5	336	36.8414	8.79248	0.913557	0.946915	0.947289	0.935921	0.0291279
A0A087X1K9	Acyl-protein thioesterase 1 OS=Homo sapiens GN=LYPLA1 PE=1 SV=1 - [A0A087X1K9_HUMAN]	23.49	4	4	11	166	17.9691	5.05908	0.896479	0.928745	0.866675	0.897299	0.0291308
D3DTH7	Myosin IC, isoform CRA_a OS=Homo sapiens GN=MYO1C PE=3 SV=1 - [D3DTH7_HUMAN]	18.21	1	13	24	862	98.8722	9.42236	1.18959	1.19286	1.10593	1.16279	0.0292079
P07954	Fumarate hydratase, mitochondrial OS=Homo sapiens GN=FH PE=1 SV=3 - [FUMH_HUMAN]	33.33	14	14	62	510	54.6022	8.76318	1.00826	1.01411	1.00905	1.01047	0.0293001
P15121	Aldose reductase OS=Homo sapiens GN=AKR1B1 PE=1 SV=3 - [ALDR_HUMAN]	50.95	13	15	50	316	35.8305	6.97607	0.887553	0.906036	0.833497	0.875695	0.0293122
F8VSA6	NEDD8 OS=Homo sapiens GN=NEDD8 PE=4 SV=1 - [F8VSA6_HUMAN]	46	3	3	9	50	5.8632	6.69775	1.0592	1.09788	1.11156	1.08955	0.0293123
B7Z7F2	cDNA FLJ53518, highly similar to Protein O-linked-mannosebeta-1,2-N-acetylglucosaminyltransferase 1 (EC 2.4.1.-) OS=Homo sapiens PE=2 SV=1 - [B7Z7F2_HUMAN]	6.58	3	3	3	517	58.7275	6.22705	1.09583	1.06602	1.05342	1.07176	0.0293593
Q9P0P0	E3 ubiquitin-protein ligase RNF181 OS=Homo sapiens GN=RNF181 PE=1 SV=1 - [RN181_HUMAN]	18.95	3	3	3	153	17.8975	5.05908	1.14612	1.0777	1.11471	1.11284	0.0293653
A0A024RAM4	Microtubule-associated protein 1B, isoform CRA_b OS=Homo sapiens GN=MAP1B PE=4 SV=1 - [A0A024RAM4_HUMAN]	42.14	87	88	361	2468	270.454	4.80518	1.13546	1.10624	1.07198	1.10456	0.0294292
Q9NVM9	Protein asunder homolog OS=Homo sapiens GN=ASUN PE=1 SV=2 - [ASUN_HUMAN]	9.21	6	6	9	706	80.1743	6.69775	1.03116	1.03481	1.0185	1.02816	0.0294422
Q709C8	Vacuolar protein sorting-associated protein 13C OS=Homo sapiens GN=VPS13C PE=1 SV=1 - [VP13C_HUMAN]	9.22	31	31	39	3753	422.124	6.82959	1.03715	1.05734	1.0332	1.04256	0.0294973
B3KWI5	cDNA FLJ43124 fis, clone CTONG3004072, highly similar to Protein EMSY OS=Homo sapiens PE=2 SV=1 - [B3KWI5_HUMAN]	5.88	7	7	11	1224	130.703	9.30518	0.929823	0.906271	0.8707	0.902265	0.0295514
G3XAG1	Zinc finger protein 512 OS=Homo sapiens GN=ZNF512 PE=1 SV=1 - [G3XAG1_HUMAN]	34.81	14	15	26	566	64.5541	9.75928	0.93427	0.898023	0.940801	0.924365	0.0295792
O75592	E3 ubiquitin-protein ligase MYCBP2 OS=Homo sapiens GN=MYCBP2 PE=1 SV=3 - [MYCB2_HUMAN]	1.83	8	8	10	4640	509.759	7.03467	0.920234	0.904538	0.858239	0.894337	0.0296448
Q5JTJ3	Cytochrome c oxidase assembly factor 6 homolog OS=Homo sapiens GN=COA6 PE=1 SV=1 - [COA6_HUMAN]	23.2	3	3	7	125	14.1069	8.25049	1.18682	1.09992	1.17375	1.1535	0.0296826
P29762	Cellular retinoic acid-binding protein 1 OS=Homo sapiens GN=CRABP1 PE=1 SV=2 - [RABP1_HUMAN]	56.93	8	8	27	137	15.5557	5.37646	0.893409	0.934529	0.87575	0.901229	0.0297027
E7ER77	Endoplasmic reticulum metallopeptidase 1 OS=Homo sapiens GN=ERMP1 PE=1 SV=1 - [E7ER77_HUMAN]	4.4	3	3	3	841	93.1002	8.08936	1.02359	1.02217	1.01265	1.01947	0.0297496
C9JP85	Nuclear respiratory factor 1 (Fragment) OS=Homo sapiens GN=NRF1 PE=1 SV=8 - [C9JP85_HUMAN]	5.74	1	1	2	209	22.6755	5.94775	1.05511	1.02901	1.04521	1.04311	0.0297524
C9JQV0	Uncharacterized protein C7orf50 (Fragment) OS=Homo sapiens GN=C7orf50 PE=1 SV=1 - [C9JQV0_HUMAN]	46.35	6	6	11	192	21.8697	9.64209	1.05347	1.04297	1.02819	1.04154	0.0297762
B7Z301	Mevalonate kinase OS=Homo sapiens PE=2 SV=1 - [B7Z301_HUMAN]	19.48	5	5	11	344	37.1336	7.07861	0.925747	0.955445	0.915446	0.932213	0.0298932
O75323	Protein NipSnap homolog 2 OS=Homo sapiens GN=GBAS PE=1 SV=1 - [NIPS2_HUMAN]	34.62	8	10	30	286	33.7212	9.36377	0.965861	0.949642	0.935422	0.950308	0.0299153
O14737	Programmed cell death protein 5 OS=Homo sapiens GN=PDCD5 PE=1 SV=3 - [PDCD5_HUMAN]	72.8	11	11	33	125	14.2763	6.03662	1.02868	1.04522	1.02644	1.03344	0.0299414
P84090	Enhancer of rudimentary homolog OS=Homo sapiens GN=ERH PE=1 SV=1 - [ERH_HUMAN]	52.88	7	7	55	104	12.251	5.92236	0.960277	0.943776	0.969321	0.957791	0.0299843
P35580	Myosin-10 OS=Homo sapiens GN=MYH10 PE=1 SV=3 - [MYH10_HUMAN]	50.76	87	105	357	1976	228.858	5.5415	0.922371	0.953766	0.951865	0.942668	0.0300151
Q13049	E3 ubiquitin-protein ligase TRIM32 OS=Homo sapiens GN=TRIM32 PE=1 SV=2 - [TRI32_HUMAN]	7.66	4	4	4	653	71.9424	6.97607	0.955708	0.956912	0.928063	0.946894	0.0300647
Q9H269	Vacuolar protein sorting-associated protein 16 homolog OS=Homo sapiens GN=VPS16 PE=1 SV=2 - [VPS16_HUMAN]	16.92	11	11	17	839	94.6336	6.771	0.956666	0.959468	0.931065	0.949066	0.0300667
Q96RE7	Nucleus accumbens-associated protein 1 OS=Homo sapiens GN=NACC1 PE=1 SV=1 - [NACC1_HUMAN]	13.47	6	6	9	527	57.2218	5.74463	0.911987	0.952647	0.915454	0.926696	0.030103
Q9BYJ9	YTH domain-containing family protein 1 OS=Homo sapiens GN=YTHDF1 PE=1 SV=1 - [YTHD1_HUMAN]	14.67	2	7	15	559	60.8358	8.79248	1.01478	1.02451	1.02816	1.02248	0.0301125
Q6P1L8	39S ribosomal protein L14, mitochondrial OS=Homo sapiens GN=MRPL14 PE=1 SV=1 - [RM14_HUMAN]	13.1	2	2	2	145	15.9374	10.2427	0.894464	0.814176	0.802257	0.836966	0.0301226
Q9BZE9	Tether containing UBX domain for GLUT4 OS=Homo sapiens GN=ASPSCR1 PE=1 SV=1 - [ASPC1_HUMAN]	9.22	4	4	5	553	60.1458	6.63916	1.03651	1.02817	1.05173	1.0388	0.030183
Q99848	Probable rRNA-processing protein EBP2 OS=Homo sapiens GN=EBNA1BP2 PE=1 SV=2 - [EBP2_HUMAN]	25.82	9	9	15	306	34.8304	10.0962	1.09991	1.05278	1.09074	1.08114	0.0301891
Q9NZL9	Methionine adenosyltransferase 2 subunit beta OS=Homo sapiens GN=MAT2B PE=1 SV=1 - [MAT2B_HUMAN]	44.61	12	12	26	334	37.5282	7.35693	0.906675	0.947351	0.901415	0.91848	0.0302716
A0A0S2Z5P5	Chromosome 10 open reading frame 119, isoform CRA_c (Fragment) OS=Homo sapiens GN=MCMBP PE=2 SV=1 - [A0A0S2Z5P5_HUMAN]	24.06	12	12	17	640	72.7027	5.78271	0.970905	0.981858	0.982827	0.97853	0.0302717
G5E9W7	28S ribosomal protein S22, mitochondrial OS=Homo sapiens GN=MRPS22 PE=1 SV=1 - [G5E9W7_HUMAN]	28.21	9	9	16	319	36.7829	6.81494	1.06222	1.1056	1.06598	1.07793	0.0302744
Q6NTA2	HNRNPL protein (Fragment) OS=Homo sapiens GN=HNRNPL PE=2 SV=2 - [Q6NTA2_HUMAN]	60.31	21	22	135	572	61.8881	7.38623	0.977183	0.958622	0.957878	0.964561	0.0303136
P60900	Proteasome subunit alpha type-6 OS=Homo sapiens GN=PSMA6 PE=1 SV=1 - [PSA6_HUMAN]	55.69	13	13	63	246	27.3818	6.75635	0.940243	0.929295	0.893599	0.921046	0.0303713
A0A024R968	Calcium-transporting ATPase OS=Homo sapiens GN=ATP2B4 PE=3 SV=1 - [A0A024R968_HUMAN]	25.89	14	23	52	1205	133.846	6.41748	1.09155	1.0519	1.09761	1.08035	0.0303734
Q9UK41	Vacuolar protein sorting-associated protein 28 homolog OS=Homo sapiens GN=VPS28 PE=1 SV=1 - [VPS28_HUMAN]	52.04	9	9	22	221	25.4086	5.5415	1.02997	1.03412	1.0526	1.0389	0.0305151
A0A087WWP4	Putative RNA-binding protein 15 OS=Homo sapiens GN=RBM15 PE=1 SV=1 - [A0A087WWP4_HUMAN]	19.83	15	15	22	933	102.073	9.93506	0.956773	0.938222	0.918189	0.937728	0.0305492
P80723	Brain acid soluble protein 1 OS=Homo sapiens GN=BASP1 PE=1 SV=2 - [BASP1_HUMAN]	89.87	19	19	76	227	22.68	4.62744	0.927239	0.86526	0.867699	0.886733	0.0305516
P24534	Elongation factor 1-beta OS=Homo sapiens GN=EEF1B2 PE=1 SV=3 - [EF1B_HUMAN]	39.11	6	9	47	225	24.7483	4.66553	1.03825	1.05683	1.03158	1.04222	0.0305557
D6RGY8	Protein YIPF3 (Fragment) OS=Homo sapiens GN=YIPF3 PE=1 SV=1 - [D6RGY8_HUMAN]	18.35	2	2	3	109	12.2819	4.56396	1.1183	1.141	1.21159	1.15696	0.030563
G3V3F7	X-linked retinitis pigmentosa GTPase regulator-interacting protein 1 OS=Homo sapiens GN=RPGRIP1 PE=1 SV=1 - [G3V3F7_HUMAN]	1.68	1	2	2	1248	142.706	5.63037	0.868869	0.922533	0.918782	0.903395	0.0305938
P0C7P0	CDGSH iron-sulfur domain-containing protein 3, mitochondrial OS=Homo sapiens GN=CISD3 PE=1 SV=1 - [CISD3_HUMAN]	6.3	1	1	1	127	14.2064	10.5503	0.925082	0.874346	0.856542	0.885324	0.030596
S4R3H1	Ankyrin repeat domain-containing protein 18B (Fragment) OS=Homo sapiens GN=ANKRD18B PE=4 SV=1 - [S4R3H1_HUMAN]	9.33	1	1	1	75	8.99081	10.1401	1.12944	1.0866	1.16546	1.12717	0.0306611
Q53GJ1	DEAD (Asp-Glu-Ala-Asp) box polypeptide 47 isoform 1 variant (Fragment) OS=Homo sapiens PE=2 SV=1 - [Q53GJ1_HUMAN]	10.71	5	5	12	448	49.8504	9.24658	1.07805	1.11754	1.14934	1.11498	0.0306883
Q9NPV4	Putative uncharacterized protein DKFZp762F2011 OS=Homo sapiens GN=DKFZp762F2011 PE=2 SV=1 - [Q9NPV4_HUMAN]	1.73	1	1	1	404	45.5713	8.68994	0.832297	0.912769	0.858257	0.867774	0.0306883
C9J9K3	40S ribosomal protein SA (Fragment) OS=Homo sapiens GN=RPSA PE=1 SV=8 - [C9J9K3_HUMAN]	58.94	12	12	64	263	29.386	5.24951	1.05546	1.03303	1.03399	1.04083	0.0307114
J3KQ19	Neuroligin-1 OS=Homo sapiens GN=NLGN1 PE=1 SV=1 - [J3KQ19_HUMAN]	3.45	1	2	4	608	68.2859	6.40479	0.931416	0.875196	0.914697	0.907103	0.0307165
A4FUT8	JMJD1B protein (Fragment) OS=Homo sapiens GN=JMJD1B PE=2 SV=1 - [A4FUT8_HUMAN]	12.31	14	15	19	1551	168.95	7.51807	0.939954	0.886506	0.893615	0.906692	0.0307711
Q9UMS0	NFU1 iron-sulfur cluster scaffold homolog, mitochondrial OS=Homo sapiens GN=NFU1 PE=1 SV=2 - [NFU1_HUMAN]	14.96	3	3	5	254	28.4444	5.07178	1.18578	1.09784	1.17158	1.15173	0.0307825
Q92747	Actin-related protein 2/3 complex subunit 1A OS=Homo sapiens GN=ARPC1A PE=1 SV=2 - [ARC1A_HUMAN]	36.22	11	11	22	370	41.5427	8.17725	0.894335	0.941965	0.89199	0.90943	0.0308301
Q9P032	NADH dehydrogenase [ubiquinone] 1 alpha subcomplex assembly factor 4 OS=Homo sapiens GN=NDUFAF4 PE=1 SV=1 - [NDUF4_HUMAN]	21.71	4	4	9	175	20.2538	8.82178	1.07187	1.047	1.09028	1.06972	0.030861
P48059	LIM and senescent cell antigen-like-containing domain protein 1 OS=Homo sapiens GN=LIMS1 PE=1 SV=4 - [LIMS1_HUMAN]	39.69	11	11	24	325	37.2258	8.04541	1.03961	1.04061	1.02178	1.034	0.0308805
Q6NYC8	Phostensin OS=Homo sapiens GN=PPP1R18 PE=1 SV=1 - [PPR18_HUMAN]	16.15	8	9	13	613	67.9015	5.40186	1.06278	1.11767	1.08514	1.08853	0.0309112
Q96QE2	Proton myo-inositol cotransporter OS=Homo sapiens GN=SLC2A13 PE=1 SV=3 - [MYCT_HUMAN]	5.4	3	3	4	648	70.3257	5.96045	1.05635	1.09302	1.10857	1.08598	0.0309267
H0YA68	Alpha-mannosidase (Fragment) OS=Homo sapiens GN=MAN2B2 PE=1 SV=1 - [H0YA68_HUMAN]	5.67	4	4	6	953	107.558	7.04932	0.871946	0.932801	0.882544	0.895763	0.0309283
Q03188	Centromere protein C OS=Homo sapiens GN=CENPC PE=1 SV=2 - [CENPC_HUMAN]	3.39	3	3	3	943	106.769	9.39307	0.901213	0.929128	0.94715	0.925831	0.0309607
B2R7H9	cDNA, FLJ93450 OS=Homo sapiens PE=2 SV=1 - [B2R7H9_HUMAN]	8.39	1	1	1	155	17.8313	8.70459	1.05739	1.10858	1.08051	1.08216	0.0309639
I3L0Y5	ATP synthase F(0) complex subunit C1, mitochondrial (Fragment) OS=Homo sapiens GN=ATP5G1 PE=3 SV=1 - [I3L0Y5_HUMAN]	7.14	1	1	10	98	10.0322	10.0083	0.89721	0.920164	0.852627	0.890001	0.0309856
Q5QJE6	Deoxynucleotidyltransferase terminal-interacting protein 2 OS=Homo sapiens GN=DNTTIP2 PE=1 SV=2 - [TDIF2_HUMAN]	24.74	14	14	23	756	84.4179	6.16357	1.10241	1.05563	1.10355	1.0872	0.0312493
B4DRG2	cDNA FLJ55357, highly similar to Calmegin OS=Homo sapiens PE=2 SV=1 - [B4DRG2_HUMAN]	2.28	1	1	1	527	60.458	4.79248	1.09665	1.15807	1.18712	1.14728	0.0312532
Q15056	Eukaryotic translation initiation factor 4H OS=Homo sapiens GN=EIF4H PE=1 SV=5 - [IF4H_HUMAN]	50.81	13	13	38	248	27.3684	7.2251	1.03264	1.06322	1.05205	1.0493	0.0313058
I6L9C8	Zinc finger protein 428 OS=Homo sapiens GN=ZNF428 PE=2 SV=1 - [I6L9C8_HUMAN]	29.79	4	4	18	188	20.4539	4.17041	1.05116	1.05012	1.08425	1.06184	0.0313232
B4DZC0	cDNA FLJ51771, highly similar to SWI/SNF-related matrix-associatedactin-dependent regulator of chromatin subfamily A member5 (EC 3.6.1.-) OS=Homo sapiens PE=2 SV=1 - [B4DZC0_HUMAN]	37.69	27	39	82	995	116.683	8.33838	0.968232	0.945944	0.96675	0.960309	0.031324
P61018	Ras-related protein Rab-4B OS=Homo sapiens GN=RAB4B PE=1 SV=1 - [RAB4B_HUMAN]	22.07	2	4	21	213	23.5719	6.06201	1.10029	1.06343	1.05754	1.07375	0.0313604
H0YNG3	Signal peptidase complex catalytic subunit SEC11 OS=Homo sapiens GN=SEC11A PE=1 SV=1 - [H0YNG3_HUMAN]	22.09	4	4	15	163	18.6389	9.5542	0.96651	0.959702	0.93945	0.955221	0.0313915
P67809	Nuclease-sensitive element-binding protein 1 OS=Homo sapiens GN=YBX1 PE=1 SV=3 - [YBOX1_HUMAN]	55.25	9	14	43	324	35.9027	9.87646	1.125	1.09831	1.1814	1.1349	0.0314124
A0A0S2Z5K3	DCP1 decapping enzyme-like protein A isoform 3 (Fragment) OS=Homo sapiens GN=DCP1A PE=2 SV=1 - [A0A0S2Z5K3_HUMAN]	21.06	8	8	9	546	59.4515	6.63916	1.09337	1.04947	1.08984	1.07756	0.0314164
F8W8Y7	Armadillo repeat-containing X-linked protein 4 OS=Homo sapiens GN=ARMCX4 PE=1 SV=3 - [F8W8Y7_HUMAN]	0.44	1	1	1	2290	235.819	5.8335	0.875945	0.889433	0.805694	0.857024	0.0314181
Q96IR2	Zinc finger protein 845 OS=Homo sapiens GN=ZNF845 PE=2 SV=3 - [ZN845_HUMAN]	17.22	1	4	5	970	113.06	9.33447	0.928327	0.90687	0.866762	0.900653	0.0314345
M0R208	ATP-dependent Clp protease proteolytic subunit OS=Homo sapiens GN=CLPP PE=1 SV=1 - [M0R208_HUMAN]	36.32	5	5	13	190	20.5554	5.50342	1.06729	1.08888	1.12577	1.09398	0.0314542
A0A024RB10	Cyclin-dependent kinase 2, isoform CRA_a OS=Homo sapiens GN=CDK2 PE=3 SV=1 - [A0A024RB10_HUMAN]	28.03	4	7	18	264	30.0161	9.14404	0.950944	0.974671	0.960736	0.962117	0.0314729
B3KQF0	cDNA FLJ90354 fis, clone NT2RP2003390, highly similar to Translocation protein SEC63 homolog OS=Homo sapiens PE=2 SV=1 - [B3KQF0_HUMAN]	17.89	12	12	19	760	87.9435	5.19873	1.08179	1.05306	1.04596	1.06027	0.0314769
Q8NI37	Protein phosphatase PTC7 homolog OS=Homo sapiens GN=PPTC7 PE=2 SV=1 - [PPTC7_HUMAN]	8.88	2	2	2	304	32.6251	5.18604	1.05145	1.06733	1.03501	1.05126	0.0315728
P61457	Pterin-4-alpha-carbinolamine dehydratase OS=Homo sapiens GN=PCBD1 PE=1 SV=2 - [PHS_HUMAN]	45.19	4	4	6	104	11.992	6.80029	0.916659	0.896488	0.847278	0.886808	0.0315761
P07602	Prosaposin OS=Homo sapiens GN=PSAP PE=1 SV=2 - [SAP_HUMAN]	53.44	24	24	207	524	58.0739	5.17334	1.03333	1.03788	1.01955	1.03026	0.0316213
J3KNU7	Syntaxin-2 (Fragment) OS=Homo sapiens GN=STX2 PE=1 SV=1 - [J3KNU7_HUMAN]	8.93	1	1	1	112	12.8217	8.14795	0.938887	0.902064	0.943416	0.928123	0.0316233
A0A0A0MRY2	Zinc finger MYND domain-containing protein 11 OS=Homo sapiens GN=ZMYND11 PE=1 SV=1 - [A0A0A0MRY2_HUMAN]	6.02	3	3	3	482	56.4912	8.90967	0.880316	0.907781	0.937953	0.908684	0.0316548
C9J6B1	Ras-related protein Ral-B (Fragment) OS=Homo sapiens GN=RALB PE=1 SV=1 - [C9J6B1_HUMAN]	25.75	4	5	20	167	18.7185	4.93213	0.947505	0.917561	0.897983	0.921016	0.0316676
B2RDN4	Ribosome biogenesis protein BOP1 OS=Homo sapiens GN=BOP1 PE=2 SV=1 - [B2RDN4_HUMAN]	16.09	9	9	15	746	83.5343	6.18896	1.09394	1.0774	1.14074	1.10403	0.0316692
O15230	Laminin subunit alpha-5 OS=Homo sapiens GN=LAMA5 PE=1 SV=8 - [LAMA5_HUMAN]	7.5	21	21	29	3695	399.479	7.02002	1.05754	1.02959	1.04671	1.04461	0.0316855
P30085	UMP-CMP kinase OS=Homo sapiens GN=CMPK1 PE=1 SV=3 - [KCY_HUMAN]	38.78	6	6	18	196	22.2083	5.56689	0.914052	0.932879	0.87554	0.90749	0.0316987
O75529	TAF5-like RNA polymerase II p300/CBP-associated factor-associated factor 65 kDa subunit 5L OS=Homo sapiens GN=TAF5L PE=1 SV=1 - [TAF5L_HUMAN]	1.7	1	1	1	589	66.1137	5.88428	1.05109	1.09945	1.08184	1.07746	0.0317094
Q8N995	cDNA FLJ38173 fis, clone FCBBF1000053, highly similar to HYDROXYMETHYLGLUTARYL-COA SYNTHASE, CYTOPLASMIC OS=Homo sapiens PE=2 SV=1 - [Q8N995_HUMAN]	37.72	18	18	53	509	56.2029	5.41455	0.939801	0.962923	0.927787	0.943504	0.03173
P49257	Protein ERGIC-53 OS=Homo sapiens GN=LMAN1 PE=1 SV=2 - [LMAN1_HUMAN]	36.27	15	16	48	510	57.513	6.771	1.07632	1.07785	1.12874	1.0943	0.0317784
O95470	Sphingosine-1-phosphate lyase 1 OS=Homo sapiens GN=SGPL1 PE=1 SV=3 - [SGPL1_HUMAN]	22.54	12	12	31	568	63.4827	9.15869	1.02404	1.02275	1.01259	1.01979	0.0318565
O75381	Peroxisomal membrane protein PEX14 OS=Homo sapiens GN=PEX14 PE=1 SV=1 - [PEX14_HUMAN]	15.65	6	6	11	377	41.2117	4.94482	1.05323	1.02734	1.04611	1.04222	0.0318615
P16104	Histone H2AX OS=Homo sapiens GN=H2AFX PE=1 SV=2 - [H2AX_HUMAN]	32.17	4	7	80	143	15.1354	10.7407	0.910704	0.829068	0.839435	0.859736	0.0318737
Q2NL95	DDX19B protein (Fragment) OS=Homo sapiens GN=DDX19B PE=2 SV=1 - [Q2NL95_HUMAN]	39.42	1	17	43	449	50.6122	7.34229	0.824561	0.897677	0.801099	0.841113	0.0319071
O00161	Synaptosomal-associated protein 23 OS=Homo sapiens GN=SNAP23 PE=1 SV=1 - [SNP23_HUMAN]	38.86	7	7	9	211	23.3395	5.0083	0.967292	0.966327	0.944508	0.959376	0.0319342
Q9BTA9	WW domain-containing adapter protein with coiled-coil OS=Homo sapiens GN=WAC PE=1 SV=3 - [WAC_HUMAN]	8.5	5	5	5	647	70.6811	9.45166	0.983359	0.967807	0.970806	0.973991	0.0319445
V9GZ06	Tax1-binding protein 1 (Fragment) OS=Homo sapiens GN=TAX1BP1 PE=1 SV=1 - [V9GZ06_HUMAN]	8.45	1	1	1	142	15.7267	6.17627	0.884427	0.866339	0.793362	0.848043	0.0319528
P16401	Histone H1.5 OS=Homo sapiens GN=HIST1H1B PE=1 SV=3 - [H15_HUMAN]	50	11	16	242	226	22.5665	10.9165	0.910166	0.853971	0.824524	0.862887	0.0319678
F8W9U4	Microtubule-associated protein OS=Homo sapiens GN=MAP4 PE=1 SV=1 - [F8W9U4_HUMAN]	25.48	4	20	85	828	88.2223	9.21729	0.817136	0.819885	0.902873	0.846631	0.0320376
Q8ND24	RING finger protein 214 OS=Homo sapiens GN=RNF214 PE=1 SV=2 - [RN214_HUMAN]	23.9	16	16	21	703	77.6187	6.94678	0.978368	0.984832	0.970881	0.978027	0.0320454
Q9NQR4	Omega-amidase NIT2 OS=Homo sapiens GN=NIT2 PE=1 SV=1 - [NIT2_HUMAN]	40.58	8	8	16	276	30.5886	7.21045	0.907561	0.93046	0.869038	0.902353	0.0320721
P29590	Protein PML OS=Homo sapiens GN=PML PE=1 SV=3 - [PML_HUMAN]	10.77	9	9	15	882	97.4889	6.21436	1.14781	1.17901	1.26951	1.19878	0.0320912
H3BRL0	Bardet-Biedl syndrome 2 protein homolog OS=Homo sapiens GN=BBS2 PE=1 SV=1 - [H3BRL0_HUMAN]	4.15	3	3	3	675	74.5808	6.59521	0.774881	0.877735	0.848026	0.833547	0.0320964
Q9NWR8	Calcium uniporter regulatory subunit MCUb, mitochondrial OS=Homo sapiens GN=MCUB PE=1 SV=2 - [MCUB_HUMAN]	6.25	2	2	2	336	39.0574	9.15869	1.09343	1.1392	1.07583	1.10282	0.0321265
Q53FX5	Lin-7 homolog C variant (Fragment) OS=Homo sapiens PE=2 SV=1 - [Q53FX5_HUMAN]	45.69	7	8	19	197	21.8064	8.01611	0.924956	0.924005	0.87347	0.907477	0.0321616
O60262	Guanine nucleotide-binding protein G(I)/G(S)/G(O) subunit gamma-7 OS=Homo sapiens GN=GNG7 PE=1 SV=1 - [GBG7_HUMAN]	44.12	2	2	5	68	7.51696	8.51416	0.929096	0.916289	0.957251	0.934212	0.0321944
O15310	Polymerase (Fragment) OS=Homo sapiens PE=2 SV=1 - [O15310_HUMAN]	11.62	1	1	1	198	22.5078	8.42627	0.949684	0.902743	0.910389	0.920939	0.0322018
P52298	Nuclear cap-binding protein subunit 2 OS=Homo sapiens GN=NCBP2 PE=1 SV=1 - [NCBP2_HUMAN]	25.64	4	4	7	156	17.9898	8.20654	1.03548	1.06544	1.04416	1.04836	0.0322412
B4DVZ5	cDNA FLJ53481, highly similar to Nucleolar autoantigen No55 OS=Homo sapiens PE=2 SV=1 - [B4DVZ5_HUMAN]	25.35	9	9	14	426	49.0515	4.66553	1.13214	1.11465	1.20524	1.15068	0.0322702
H0YFW7	Transmembrane 7 superfamily member 3 (Fragment) OS=Homo sapiens GN=TM7SF3 PE=1 SV=1 - [H0YFW7_HUMAN]	28.29	4	4	5	152	16.5983	4.95752	0.908471	0.924631	0.862218	0.89844	0.0322783
P01137	Transforming growth factor beta-1 OS=Homo sapiens GN=TGFB1 PE=1 SV=2 - [TGFB1_HUMAN]	2.82	1	1	1	390	44.3128	8.52881	1.12643	1.14162	1.22364	1.1639	0.0323014
A0A024R943	Torsin family 3, member A, isoform CRA_b OS=Homo sapiens GN=TOR3A PE=4 SV=1 - [A0A024R943_HUMAN]	5.29	2	2	3	397	46.1353	6.01123	1.06344	1.0892	1.04703	1.06655	0.032363
Q9NUJ1	Mycophenolic acid acyl-glucuronide esterase, mitochondrial OS=Homo sapiens GN=ABHD10 PE=1 SV=1 - [ABHDA_HUMAN]	32.35	8	8	25	306	33.9107	8.57275	0.966995	0.939457	0.959649	0.955367	0.03238
A0A024RC87	Ribonuclease/angiogenin inhibitor 1, isoform CRA_a OS=Homo sapiens GN=RNH1 PE=4 SV=1 - [A0A024RC87_HUMAN]	57.24	18	18	69	456	49.3848	4.84326	0.987997	0.976906	0.978238	0.981047	0.0323869
Q13642	Four and a half LIM domains protein 1 OS=Homo sapiens GN=FHL1 PE=1 SV=4 - [FHL1_HUMAN]	44.58	1	12	41	323	36.2386	8.96826	0.852697	0.788035	0.887177	0.842637	0.0324483
Q9UQB8	Brain-specific angiogenesis inhibitor 1-associated protein 2 OS=Homo sapiens GN=BAIAP2 PE=1 SV=1 - [BAIP2_HUMAN]	26.81	14	14	26	552	60.8296	8.89502	1.11555	1.071	1.13956	1.1087	0.0324915
E9PN66	Tumor protein p53-inducible protein 11 (Fragment) OS=Homo sapiens GN=TP53I11 PE=1 SV=1 - [E9PN66_HUMAN]	69.35	6	6	24	62	6.86073	9.59814	0.912118	0.869101	0.929099	0.903439	0.0325335
S4R446	RNA-binding protein MEX3D (Fragment) OS=Homo sapiens GN=MEX3D PE=1 SV=1 - [S4R446_HUMAN]	11.43	3	4	8	490	50.2822	7.29834	0.974642	0.98689	0.98109	0.980874	0.0325428
A8MXR1	Histone-lysine N-methyltransferase SMYD3 (Fragment) OS=Homo sapiens GN=SMYD3 PE=1 SV=9 - [A8MXR1_HUMAN]	14.29	2	2	3	147	17.0682	4.75439	0.85693	0.926871	0.872282	0.885361	0.0326057
Q9NXK8	F-box/LRR-repeat protein 12 OS=Homo sapiens GN=FBXL12 PE=1 SV=1 - [FXL12_HUMAN]	2.76	1	1	1	326	37.0016	8.79248	1.07834	1.1529	1.13814	1.12313	0.0326082
P09543	2',3'-cyclic-nucleotide 3'-phosphodiesterase OS=Homo sapiens GN=CNP PE=1 SV=2 - [CN37_HUMAN]	38.24	18	18	71	421	47.5487	9.0708	0.974717	0.977505	0.960038	0.970753	0.032646
Q9HAV7	GrpE protein homolog 1, mitochondrial OS=Homo sapiens GN=GRPEL1 PE=1 SV=2 - [GRPE1_HUMAN]	54.84	11	12	26	217	24.2639	8.11865	1.0861	1.05198	1.10245	1.08018	0.0327093
Q5JSH3	WD repeat-containing protein 44 OS=Homo sapiens GN=WDR44 PE=1 SV=1 - [WDR44_HUMAN]	10.08	9	9	12	913	101.304	5.45264	0.914727	0.945024	0.952734	0.937495	0.0327546
A0A0A0MR33	Maleylacetoacetate isomerase OS=Homo sapiens GN=GSTZ1 PE=1 SV=1 - [A0A0A0MR33_HUMAN]	17.82	3	3	4	174	19.361	7.18115	0.928251	0.900626	0.862341	0.897073	0.0327835
Q9BUE0	Mediator of RNA polymerase II transcription subunit 18 OS=Homo sapiens GN=MED18 PE=1 SV=1 - [MED18_HUMAN]	4.81	1	1	2	208	23.6469	6.53662	1.16126	1.23107	1.12219	1.17151	0.0327891
O14776	Transcription elongation regulator 1 OS=Homo sapiens GN=TCERG1 PE=1 SV=2 - [TCRG1_HUMAN]	21.31	25	25	47	1098	123.823	8.646	0.978379	0.96055	0.958206	0.965711	0.0328199
B3KUH0	cDNA FLJ39883 fis, clone SPLEN2016268, highly similar to Protein CHMP7 OS=Homo sapiens PE=2 SV=1 - [B3KUH0_HUMAN]	10.82	5	5	8	453	50.9073	5.35107	1.06878	1.04278	1.08443	1.06533	0.0328743
Q14331	Protein FRG1 OS=Homo sapiens GN=FRG1 PE=1 SV=1 - [FRG1_HUMAN]	18.99	6	6	10	258	29.1541	9.01221	1.0193	1.02875	1.03772	1.02859	0.0328838
A8K5Y2	cDNA FLJ77228, highly similar to Homo sapiens amphiphysin (Stiff-Man syndrome with breast cancer 128kDa autoantigen) (AMPH), transcript variant 1, mRNA OS=Homo sapiens PE=2 SV=1 - [A8K5Y2_HUMAN]	19.28	12	12	19	695	76.18	4.64014	0.945247	0.964422	0.930079	0.946583	0.0329044
Q4G0N4	NAD kinase 2, mitochondrial OS=Homo sapiens GN=NADK2 PE=1 SV=2 - [NAKD2_HUMAN]	31.67	13	13	26	442	49.4022	8.17725	0.984292	0.971844	0.96933	0.975155	0.0329623
Q9P0L0	Vesicle-associated membrane protein-associated protein A OS=Homo sapiens GN=VAPA PE=1 SV=3 - [VAPA_HUMAN]	49.8	12	13	59	249	27.8752	8.6167	1.05618	1.03876	1.0298	1.04158	0.0329991
A0A0C4DG44	Serine protease HTRA2, mitochondrial (Fragment) OS=Homo sapiens GN=HTRA2 PE=1 SV=1 - [A0A0C4DG44_HUMAN]	13.48	4	4	8	423	45.085	10.0083	1.0911	1.0528	1.10414	1.08268	0.03301
P08237	ATP-dependent 6-phosphofructokinase, muscle type OS=Homo sapiens GN=PFKM PE=1 SV=2 - [PFKAM_HUMAN]	45.9	28	30	80	780	85.1284	7.98682	0.887732	0.936157	0.874469	0.899452	0.0330511
Q8N7H5	RNA polymerase II-associated factor 1 homolog OS=Homo sapiens GN=PAF1 PE=1 SV=2 - [PAF1_HUMAN]	25.24	12	12	25	531	59.9391	4.62744	1.03409	1.02441	1.04706	1.03518	0.0330564
A0A024R5B2	MAP/microtubule affinity-regulating kinase 2, isoform CRA_c OS=Homo sapiens GN=MARK2 PE=4 SV=1 - [A0A024R5B2_HUMAN]	14.47	5	9	17	691	77.5828	9.5835	1.01909	1.01006	1.01902	1.01606	0.0331151
Q2NL82	Pre-rRNA-processing protein TSR1 homolog OS=Homo sapiens GN=TSR1 PE=1 SV=1 - [TSR1_HUMAN]	9.08	7	7	10	804	91.7519	7.41553	1.08012	1.08817	1.04496	1.07108	0.0331239
P09496	Clathrin light chain A OS=Homo sapiens GN=CLTA PE=1 SV=1 - [CLCA_HUMAN]	22.58	8	8	29	248	27.06	4.51318	1.03091	1.01568	1.02428	1.02362	0.0331239
C9JRD2	DnaJ homolog subfamily B member 2 (Fragment) OS=Homo sapiens GN=DNAJB2 PE=1 SV=1 - [C9JRD2_HUMAN]	25.44	4	5	8	228	25.3954	5.73193	0.904663	0.885281	0.825006	0.87165	0.0331889
P21964	Catechol O-methyltransferase OS=Homo sapiens GN=COMT PE=1 SV=2 - [COMT_HUMAN]	47.6	12	12	51	271	30.0176	5.46533	1.04807	1.02681	1.05253	1.04247	0.033192
O43715	TP53-regulated inhibitor of apoptosis 1 OS=Homo sapiens GN=TRIAP1 PE=1 SV=1 - [TRIA1_HUMAN]	57.89	5	5	14	76	8.78011	5.47803	1.06033	1.10932	1.11776	1.0958	0.0331936
B3KPX5	cDNA FLJ32418 fis, clone SKMUS2000863, weakly similar to PROBABLE ASPARAGINYL-TRNA SYNTHETASE (EC 6.1.1.22) OS=Homo sapiens PE=2 SV=1 - [B3KPX5_HUMAN]	13	7	7	8	477	54.0097	7.23975	0.982577	0.980294	0.968819	0.97723	0.0332168
D3DQS4	Formin binding protein 4, isoform CRA_d OS=Homo sapiens GN=FNBP4 PE=4 SV=1 - [D3DQS4_HUMAN]	1.87	2	2	2	1017	110.181	4.75439	1.11194	1.05705	1.10221	1.0904	0.0332515
A0A024RDF4	Heterogeneous nuclear ribonucleoprotein D (AU-rich element RNA binding protein 1, 37kDa), isoform CRA_e OS=Homo sapiens GN=HNRPD PE=4 SV=1 - [A0A024RDF4_HUMAN]	47.06	3	15	90	306	32.8141	8.1626	0.872038	0.897693	0.935414	0.901715	0.0333241
P50395	Rab GDP dissociation inhibitor beta OS=Homo sapiens GN=GDI2 PE=1 SV=2 - [GDIB_HUMAN]	65.62	8	26	125	445	50.6309	6.46826	0.913551	0.944809	0.890722	0.91636	0.0333806
A0A087WWG3	COBW domain-containing protein 3 OS=Homo sapiens GN=CBWD3 PE=4 SV=1 - [A0A087WWG3_HUMAN]	7.49	2	2	3	347	38.6727	4.83057	0.950509	0.914108	0.947904	0.937507	0.0334389
A4FVA8	DFNA5 protein (Fragment) OS=Homo sapiens GN=DFNA5 PE=2 SV=1 - [A4FVA8_HUMAN]	12.36	5	5	6	437	47.7048	5.16064	0.892599	0.788054	0.83633	0.838994	0.0334473
A0A0X1KG71	Negative elongation factor B OS=Homo sapiens GN=NELFB PE=1 SV=1 - [A0A0X1KG71_HUMAN]	19.11	12	12	23	628	69.9946	6.03662	0.934885	0.962508	0.925635	0.941009	0.0334925
D3DSS6	Dedicator of cytokinesis 5, isoform CRA_a OS=Homo sapiens GN=DOCK5 PE=4 SV=1 - [D3DSS6_HUMAN]	5.27	9	11	14	1860	213.938	7.89893	0.896477	0.945711	0.927968	0.923386	0.0335407
B4DNA3	Adenylyl cyclase-associated protein OS=Homo sapiens PE=2 SV=1 - [B4DNA3_HUMAN]	55.66	1	23	95	433	47.0913	8.27979	0.912364	0.835499	0.888962	0.878942	0.0335419
O43772	Mitochondrial carnitine/acylcarnitine carrier protein OS=Homo sapiens GN=SLC25A20 PE=1 SV=1 - [MCAT_HUMAN]	31.23	9	9	16	301	32.9221	9.40771	0.949606	0.952396	0.917076	0.939692	0.03357
B7ZLP5	SAFB protein OS=Homo sapiens GN=SAFB PE=2 SV=1 - [B7ZLP5_HUMAN]	32.82	21	31	87	914	102.518	5.43994	0.957156	0.914828	0.931712	0.934565	0.033577
Q3ZCW2	Galectin-related protein OS=Homo sapiens GN=LGALSL PE=1 SV=2 - [LEGL_HUMAN]	11.63	2	2	5	172	18.9737	5.35107	0.916298	0.834721	0.873046	0.874688	0.0335874
Q9GZQ3	COMM domain-containing protein 5 OS=Homo sapiens GN=COMMD5 PE=1 SV=1 - [COMD5_HUMAN]	12.05	3	3	4	224	24.6549	7.02002	0.960051	0.966021	0.937998	0.95469	0.0336032
Q8NF19	FLJ00383 protein (Fragment) OS=Homo sapiens GN=FLJ00383 PE=2 SV=1 - [Q8NF19_HUMAN]	16.05	6	6	7	380	42.3506	5.8208	1.08182	1.08433	1.04366	1.06993	0.0336217
Q9C0B5	Palmitoyltransferase ZDHHC5 OS=Homo sapiens GN=ZDHHC5 PE=1 SV=2 - [ZDHC5_HUMAN]	4.06	2	2	2	715	77.4961	9.01221	0.865359	0.904278	0.930169	0.899935	0.0336508
Q9Y3D3	28S ribosomal protein S16, mitochondrial OS=Homo sapiens GN=MRPS16 PE=1 SV=1 - [RT16_HUMAN]	28.47	3	3	5	137	15.335	9.49561	1.09701	1.17369	1.19165	1.15412	0.0336749
Q9BPU6	Dihydropyrimidinase-related protein 5 OS=Homo sapiens GN=DPYSL5 PE=1 SV=1 - [DPYL5_HUMAN]	48.76	22	22	72	564	61.3822	7.1958	0.922156	0.907033	0.85695	0.89538	0.0336902
B4DPK2	cDNA FLJ59729, highly similar to DnaJ homolog subfamily C member 11 OS=Homo sapiens PE=2 SV=1 - [B4DPK2_HUMAN]	24.76	11	11	16	521	58.8056	8.96826	1.06536	1.03311	1.0497	1.04939	0.0337522
E7ESY0	Type II inositol 1,4,5-trisphosphate 5-phosphatase OS=Homo sapiens GN=INPP5B PE=1 SV=2 - [E7ESY0_HUMAN]	1.74	1	1	1	748	85.0044	5.32568	1.1161	1.18563	1.23134	1.17769	0.0337557
E7EV10	Metastasis-associated protein MTA3 OS=Homo sapiens GN=MTA3 PE=1 SV=1 - [E7EV10_HUMAN]	14.75	4	8	14	590	67.153	8.85107	0.930989	0.913565	0.95665	0.933735	0.0338576
Q96RR1	Twinkle protein, mitochondrial OS=Homo sapiens GN=PEO1 PE=1 SV=1 - [PEO1_HUMAN]	1.75	1	1	1	684	77.106	8.98291	1.12858	1.0646	1.1136	1.10226	0.0338986
O14531	Dihydropyrimidinase-related protein 4 OS=Homo sapiens GN=DPYSL4 PE=1 SV=2 - [DPYL4_HUMAN]	41.96	18	18	41	572	61.8384	7.09326	0.884529	0.933151	0.866561	0.894747	0.0339065
A8K3B9	Reticulon OS=Homo sapiens PE=2 SV=1 - [A8K3B9_HUMAN]	34.13	2	7	41	208	23.5446	8.90967	0.939606	0.886276	0.88304	0.902974	0.0339205
Q99816	Tumor susceptibility gene 101 protein OS=Homo sapiens GN=TSG101 PE=1 SV=2 - [TS101_HUMAN]	24.62	10	10	24	390	43.9165	6.45557	0.971857	0.944352	0.949002	0.95507	0.0339761
Q9UPE4	Mitochondrial import inner membrane translocase subunit TIM44 OS=Homo sapiens GN=hTIM44 PE=2 SV=1 - [Q9UPE4_HUMAN]	37.59	15	15	31	415	47.3365	7.38623	1.06905	1.08953	1.04508	1.06789	0.0339982
E9PMR6	Rho guanine nucleotide exchange factor 12 OS=Homo sapiens GN=ARHGEF12 PE=1 SV=1 - [E9PMR6_HUMAN]	8.74	13	13	18	1441	161.808	5.65576	1.01525	1.01381	1.00769	1.01225	0.0339983
P30048	Thioredoxin-dependent peroxide reductase, mitochondrial OS=Homo sapiens GN=PRDX3 PE=1 SV=3 - [PRDX3_HUMAN]	40.23	7	7	48	256	27.6752	7.78174	0.977661	0.972664	0.958447	0.969591	0.0340063
B4DV28	cDNA FLJ54170, highly similar to Cytosolic nonspecific dipeptidase OS=Homo sapiens PE=2 SV=1 - [B4DV28_HUMAN]	48.38	17	17	59	463	51.4693	6.43018	0.941275	0.962999	0.926122	0.943466	0.0340155
Q9HCG7	Non-lysosomal glucosylceramidase OS=Homo sapiens GN=GBA2 PE=1 SV=2 - [GBA2_HUMAN]	2.91	2	2	2	927	104.581	5.92236	1.07979	1.13464	1.07857	1.09767	0.0340267
P09234	U1 small nuclear ribonucleoprotein C OS=Homo sapiens GN=SNRPC PE=1 SV=1 - [RU1C_HUMAN]	24.53	3	3	17	159	17.3812	9.67139	0.955998	0.977804	0.966422	0.966742	0.0340269
P0C221	Coiled-coil domain-containing protein 175 OS=Homo sapiens GN=CCDC175 PE=4 SV=2 - [CC175_HUMAN]	1.13	1	1	4	793	93.5672	6.7124	1.24848	1.15188	1.14083	1.1804	0.0340938
Q15388	Mitochondrial import receptor subunit TOM20 homolog OS=Homo sapiens GN=TOMM20 PE=1 SV=1 - [TOM20_HUMAN]	13.79	2	2	5	145	16.2877	8.60205	1.04537	1.03716	1.06913	1.05055	0.0341271
Q96RG4	Insulin receptor substrate 2 insertion mutant (Fragment) OS=Homo sapiens GN=IRS2 PE=4 SV=1 - [Q96RG4_HUMAN]	4.19	4	4	5	1338	137.234	8.68994	1.16846	1.17926	1.09113	1.14628	0.0341622
A0A024RC47	Zinc finger protein 24 (KOX 17), isoform CRA_b OS=Homo sapiens GN=ZNF24 PE=4 SV=1 - [A0A024RC47_HUMAN]	16.3	4	5	6	368	42.1021	6.21436	0.938992	0.931108	0.890052	0.920051	0.0341736
Q14108	Lysosome membrane protein 2 OS=Homo sapiens GN=SCARB2 PE=1 SV=2 - [SCRB2_HUMAN]	24.69	11	11	52	478	54.2555	5.13525	0.920861	0.951418	0.902588	0.924956	0.0341901
F6VUX8	Centromere protein J OS=Homo sapiens GN=CENPJ PE=1 SV=1 - [F6VUX8_HUMAN]	1.23	1	1	1	1136	129.85	6.93213	1.08354	1.05669	1.044	1.06141	0.0341919
Q99805	Transmembrane 9 superfamily member 2 OS=Homo sapiens GN=TM9SF2 PE=1 SV=1 - [TM9S2_HUMAN]	21.57	11	11	26	663	75.7255	7.44482	1.08305	1.05446	1.10833	1.08195	0.0342082
A0A024RC67	Protein regulator of cytokinesis 1, isoform CRA_e OS=Homo sapiens GN=PRC1 PE=4 SV=1 - [A0A024RC67_HUMAN]	15.97	9	10	13	620	71.6196	6.56592	1.0669	1.1154	1.13413	1.10548	0.0342253
A8K4K9	cDNA FLJ76169 OS=Homo sapiens PE=2 SV=1 - [A8K4K9_HUMAN]	26.6	6	6	17	297	34.8394	6.81494	1.10412	1.20891	1.17779	1.16361	0.0342275
Q9ULC4	Malignant T-cell-amplified sequence 1 OS=Homo sapiens GN=MCTS1 PE=1 SV=1 - [MCTS1_HUMAN]	50.28	8	8	18	181	20.5418	8.82178	0.936574	0.881897	0.875529	0.898	0.034237
B4DPC0	cDNA FLJ52713, moderately similar to Mus musculus leucine rich repeat (in FLII) interacting protein 1 (Lrrfip1), mRNA OS=Homo sapiens PE=2 SV=1 - [B4DPC0_HUMAN]	19.04	6	7	11	394	44.8801	5.60498	1.05677	1.10314	1.06522	1.07504	0.0342566
P13693	Translationally-controlled tumor protein OS=Homo sapiens GN=TPT1 PE=1 SV=1 - [TCTP_HUMAN]	31.98	5	5	40	172	19.5826	4.93213	1.10646	1.0951	1.17092	1.12416	0.0343046
Q9Y5L4	Mitochondrial import inner membrane translocase subunit Tim13 OS=Homo sapiens GN=TIMM13 PE=1 SV=1 - [TIM13_HUMAN]	69.47	5	5	15	95	10.493	8.17725	1.03825	1.06927	1.04352	1.05035	0.0343767
E9PPJ5	Midkine (Fragment) OS=Homo sapiens GN=MDK PE=1 SV=1 - [E9PPJ5_HUMAN]	27.48	3	3	3	131	14.3643	9.53955	0.89942	0.912858	0.949912	0.92073	0.0344141
H7BZN1	Choline-phosphate cytidylyltransferase A (Fragment) OS=Homo sapiens GN=PCYT1A PE=1 SV=1 - [H7BZN1_HUMAN]	67.88	1	7	12	137	15.7597	6.27783	0.882239	0.906023	0.822952	0.870405	0.0344586
B3KUR4	cDNA FLJ40462 fis, clone TESTI2042062, highly similar to Transcription initiation factor TFIID subunit 6 OS=Homo sapiens PE=2 SV=1 - [B3KUR4_HUMAN]	15.64	7	7	8	601	64.1776	9.12939	1.05223	1.0267	1.05034	1.04309	0.034462
Q9UNW9	RNA-binding protein Nova-2 OS=Homo sapiens GN=NOVA2 PE=1 SV=1 - [NOVA2_HUMAN]	21.95	7	9	24	492	48.9786	8.1626	0.915521	0.957785	0.934437	0.935914	0.0345049
F6T1Q0	2',5'-phosphodiesterase 12 OS=Homo sapiens GN=PDE12 PE=1 SV=1 - [F6T1Q0_HUMAN]	8.9	4	4	9	472	52.1427	7.84033	0.922295	0.91115	0.858815	0.89742	0.0345187
Q9BSV6	tRNA-splicing endonuclease subunit Sen34 OS=Homo sapiens GN=TSEN34 PE=1 SV=1 - [SEN34_HUMAN]	8.06	2	2	2	310	33.6314	8.42627	0.884552	0.936582	0.873703	0.898279	0.0345221
A0A0S2Z4N8	Vasodilator-stimulated phosphoprotein isoform 2 (Fragment) OS=Homo sapiens GN=VASP PE=2 SV=1 - [A0A0S2Z4N8_HUMAN]	29.57	1	7	8	328	35.4058	8.93896	0.86175	0.928797	0.86411	0.884886	0.0345375
Q9NR12	PDZ and LIM domain protein 7 OS=Homo sapiens GN=PDLIM7 PE=1 SV=1 - [PDLI7_HUMAN]	25.38	9	10	21	457	49.8126	8.41162	1.20064	1.10219	1.1451	1.14931	0.0345531
Q6QWC0	TAP1 OS=Homo sapiens GN=TAP1 PE=2 SV=1 - [Q6QWC0_HUMAN]	9.63	5	5	13	748	80.8416	7.50342	1.13543	1.07442	1.08527	1.09837	0.0345965
O75131	Copine-3 OS=Homo sapiens GN=CPNE3 PE=1 SV=1 - [CPNE3_HUMAN]	34.26	16	17	35	537	60.0921	5.84619	0.935072	0.959008	0.917659	0.937247	0.0345992
P83881	60S ribosomal protein L36a OS=Homo sapiens GN=RPL36A PE=1 SV=2 - [RL36A_HUMAN]	38.68	6	6	24	106	12.4328	10.5796	0.922855	0.952585	0.904476	0.926639	0.0346184
Q8TAC9	Secretory carrier-associated membrane protein 5 OS=Homo sapiens GN=SCAMP5 PE=1 SV=1 - [SCAM5_HUMAN]	8.51	2	2	2	235	26.0869	8.54346	0.925058	0.923768	0.87075	0.906525	0.0347381
C9JVN9	L-2-hydroxyglutarate dehydrogenase, mitochondrial OS=Homo sapiens GN=L2HGDH PE=1 SV=1 - [C9JVN9_HUMAN]	11.11	4	4	5	441	48.4439	8.646	1.03054	1.0597	1.04241	1.04422	0.034767
B4DF70	cDNA FLJ60461, highly similar to Peroxiredoxin-2 (EC 1.11.1.15) OS=Homo sapiens PE=2 SV=1 - [B4DF70_HUMAN]	44.26	9	10	82	183	20.0946	8.77783	0.898067	0.908482	0.835276	0.880609	0.0347744
Q13627	Dual specificity tyrosine-phosphorylation-regulated kinase 1A OS=Homo sapiens GN=DYRK1A PE=1 SV=2 - [DYR1A_HUMAN]	5.77	5	5	7	763	85.53	8.74854	0.936219	0.958835	0.91741	0.937488	0.0347936
O95251	Histone acetyltransferase KAT7 OS=Homo sapiens GN=KAT7 PE=1 SV=1 - [KAT7_HUMAN]	15.88	8	8	11	611	70.5981	8.85107	1.03143	1.03343	1.01686	1.02724	0.0348302
A0A087WSV8	Nucleobindin 2, isoform CRA_b OS=Homo sapiens GN=NUCB2 PE=1 SV=1 - [A0A087WSV8_HUMAN]	40.24	14	14	29	420	50.1964	5.12256	1.06589	1.12031	1.13175	1.10598	0.0348402
A0A0S2Z4Z5	Rab9 effector protein with kelch motifs isoform 4 (Fragment) OS=Homo sapiens GN=RABEPK PE=2 SV=1 - [A0A0S2Z4Z5_HUMAN]	6.23	2	2	2	321	34.8188	5.99854	0.913941	0.853983	0.825868	0.864597	0.0348799
Q9Y3E1	Hepatoma-derived growth factor-related protein 3 OS=Homo sapiens GN=HDGFRP3 PE=1 SV=1 - [HDGR3_HUMAN]	33.99	6	7	28	203	22.606	7.98682	0.970684	0.948992	0.940737	0.953471	0.0349189
B4DWA9	cDNA FLJ57214, highly similar to TBC1 domain family member 22A OS=Homo sapiens PE=2 SV=1 - [B4DWA9_HUMAN]	1.99	1	1	2	403	47.07	6.65381	0.847052	0.919386	0.841471	0.869303	0.0349418
Q9BQA9	Uncharacterized protein C17orf62 OS=Homo sapiens GN=C17orf62 PE=1 SV=1 - [CQ062_HUMAN]	20.32	4	4	9	187	20.7608	6.80029	0.977121	0.969919	0.984989	0.977343	0.0349682
M0QXT0	Upstream stimulatory factor 2 (Fragment) OS=Homo sapiens GN=USF2 PE=1 SV=2 - [M0QXT0_HUMAN]	9.88	2	2	2	253	28.1311	9.18799	1.07588	1.12109	1.15321	1.11673	0.0349959
P29218	Inositol monophosphatase 1 OS=Homo sapiens GN=IMPA1 PE=1 SV=1 - [IMPA1_HUMAN]	32.49	8	8	13	277	30.1692	5.26221	0.921415	0.931483	0.874793	0.909231	0.0350754
Q5SVL2	Caspase-7 (Fragment) OS=Homo sapiens GN=CASP7 PE=1 SV=1 - [Q5SVL2_HUMAN]	12.61	3	3	4	222	24.7741	5.56689	0.914037	0.900335	0.841988	0.885454	0.0352355
B2R8E4	cDNA, FLJ93859, highly similar to Homo sapiens protein phosphatase 1A (formerly 2C), magnesium-dependent, alpha isoform (PPM1A), mRNA OS=Homo sapiens PE=2 SV=1 - [B2R8E4_HUMAN]	29.06	7	10	21	382	42.4067	5.36377	0.905356	0.931935	0.952148	0.929813	0.0353043
P36543	V-type proton ATPase subunit E 1 OS=Homo sapiens GN=ATP6V1E1 PE=1 SV=1 - [VATE1_HUMAN]	34.07	8	8	30	226	26.1288	8.00146	1.06183	1.11849	1.12174	1.10069	0.0353526
A0A0C4DFM1	Transmembrane 9 superfamily member OS=Homo sapiens GN=TM9SF4 PE=1 SV=1 - [A0A0C4DFM1_HUMAN]	14.88	8	8	12	625	72.4937	6.65381	1.14811	1.09888	1.19827	1.14842	0.0353953
Q8NFC6	Biorientation of chromosomes in cell division protein 1-like 1 OS=Homo sapiens GN=BOD1L1 PE=1 SV=2 - [BD1L1_HUMAN]	8	21	23	27	3051	330.266	5.08447	1.06018	1.05089	1.09444	1.0685	0.035396
A8K3N2	Mediator of RNA polymerase II transcription subunit 6 OS=Homo sapiens PE=2 SV=1 - [A8K3N2_HUMAN]	9.35	2	2	3	246	28.4058	8.99756	0.921878	0.922625	0.960056	0.934853	0.0354476
P04271	Protein S100-B OS=Homo sapiens GN=S100B PE=1 SV=2 - [S100B_HUMAN]	23.91	2	2	9	92	10.7061	4.58936	1.05236	1.03894	1.07583	1.05571	0.0354615
J3KMX1	Nuclear pore complex protein Nup88 (Fragment) OS=Homo sapiens GN=NUP88 PE=1 SV=1 - [J3KMX1_HUMAN]	20.83	13	13	22	696	78.8304	5.80811	1.05911	1.03261	1.03645	1.04272	0.0354704
P22033	Methylmalonyl-CoA mutase, mitochondrial OS=Homo sapiens GN=MUT PE=1 SV=4 - [MUTA_HUMAN]	31.73	19	19	58	750	83.0818	6.93213	1.04381	1.04151	1.07335	1.05289	0.0355815
Q9H3U5	Major facilitator superfamily domain-containing protein 1 OS=Homo sapiens GN=MFSD1 PE=2 SV=2 - [MFSD1_HUMAN]	2.37	1	1	1	465	51.1744	6.7417	0.840168	0.903172	0.91068	0.884673	0.03559
Q5TBB1	Ribonuclease H2 subunit B OS=Homo sapiens GN=RNASEH2B PE=1 SV=1 - [RNH2B_HUMAN]	13.78	4	4	4	312	35.1164	9.12939	0.821077	0.906335	0.814158	0.84719	0.0356245
Q16718	NADH dehydrogenase [ubiquinone] 1 alpha subcomplex subunit 5 OS=Homo sapiens GN=NDUFA5 PE=1 SV=3 - [NDUA5_HUMAN]	66.38	6	6	25	116	13.4502	5.98584	1.08443	1.04345	1.08512	1.071	0.0356392
O43819	Protein SCO2 homolog, mitochondrial OS=Homo sapiens GN=SCO2 PE=1 SV=3 - [SCO2_HUMAN]	3.01	1	1	2	266	29.7914	8.85107	0.892294	0.947125	0.905964	0.915128	0.0356899
Q8NBJ4	Golgi membrane protein 1 OS=Homo sapiens GN=GOLM1 PE=1 SV=1 - [GOLM1_HUMAN]	24.69	10	10	15	401	45.3058	4.97021	1.04443	1.08018	1.04896	1.05786	0.0357146
Q96L91	E1A-binding protein p400 OS=Homo sapiens GN=EP400 PE=1 SV=4 - [EP400_HUMAN]	4.43	11	11	16	3159	343.276	9.18799	0.922703	0.905215	0.953697	0.927205	0.0358907
P35244	Replication protein A 14 kDa subunit OS=Homo sapiens GN=RPA3 PE=1 SV=1 - [RFA3_HUMAN]	42.15	4	4	15	121	13.5599	5.08447	0.915073	0.933355	0.958371	0.9356	0.035937
Q8NFZ4	Neuroligin-2 OS=Homo sapiens GN=NLGN2 PE=1 SV=1 - [NLGN2_HUMAN]	5.39	2	4	9	835	90.7629	6.17627	1.09524	1.04808	1.09299	1.07877	0.035973
O95336	6-phosphogluconolactonase OS=Homo sapiens GN=PGLS PE=1 SV=2 - [6PGL_HUMAN]	54.65	10	10	29	258	27.5296	6.04932	0.974727	0.948305	0.959058	0.960697	0.0360473
A0A0A0MSE8	Ubiquitin-conjugating enzyme E2 C OS=Homo sapiens GN=UBE2C PE=1 SV=1 - [A0A0A0MSE8_HUMAN]	16.46	1	1	2	79	8.0881	9.5249	1.15062	1.20898	1.10454	1.15471	0.0360896
P61201	COP9 signalosome complex subunit 2 OS=Homo sapiens GN=COPS2 PE=1 SV=1 - [CSN2_HUMAN]	34.76	14	14	34	443	51.5641	5.52881	0.97704	0.983192	0.96692	0.975717	0.0361064
F5H5T5	Ubiquitin-protein ligase E3B (Fragment) OS=Homo sapiens GN=UBE3B PE=1 SV=8 - [F5H5T5_HUMAN]	0.92	1	1	1	871	100.443	7.85498	0.952159	0.905865	0.934697	0.930907	0.0361096
Q15370	Transcription elongation factor B polypeptide 2 OS=Homo sapiens GN=TCEB2 PE=1 SV=1 - [ELOB_HUMAN]	43.22	7	7	16	118	13.1246	4.88135	0.903689	0.923376	0.853483	0.893516	0.0361273
Q96QK1	Vacuolar protein sorting-associated protein 35 OS=Homo sapiens GN=VPS35 PE=1 SV=2 - [VPS35_HUMAN]	32.16	23	23	69	796	91.6489	5.49072	0.949601	0.945912	0.909774	0.935096	0.0362498
P46100	Transcriptional regulator ATRX OS=Homo sapiens GN=ATRX PE=1 SV=5 - [ATRX_HUMAN]	13.12	30	30	42	2492	282.411	6.58057	0.933876	0.92648	0.963971	0.941442	0.0362602
A0A0A0MQR8	MAP/microtubule affinity-regulating kinase 3 OS=Homo sapiens GN=MARK3 PE=1 SV=1 - [A0A0A0MQR8_HUMAN]	13.04	2	8	16	713	79.8258	9.53955	1.06148	1.12566	1.11284	1.09999	0.036367
A0A024R2M8	Xeroderma pigmentosum, complementation group C, isoform CRA_a OS=Homo sapiens GN=XPC PE=4 SV=1 - [A0A024R2M8_HUMAN]	3.83	3	3	4	940	105.887	8.92432	0.867512	0.935003	0.899321	0.900612	0.0363832
Q9Y2V2	Calcium-regulated heat-stable protein 1 OS=Homo sapiens GN=CARHSP1 PE=1 SV=2 - [CHSP1_HUMAN]	44.9	5	5	9	147	15.882	8.20654	0.88687	0.915537	0.834354	0.878921	0.0364472
O75340	Programmed cell death protein 6 OS=Homo sapiens GN=PDCD6 PE=1 SV=1 - [PDCD6_HUMAN]	39.79	6	6	7	191	21.8548	5.40186	0.908071	0.933801	0.954214	0.932029	0.0364769
A0A087WUQ6	Glutathione peroxidase OS=Homo sapiens GN=GPX1 PE=1 SV=1 - [A0A087WUQ6_HUMAN]	19.31	4	4	8	202	21.9242	6.55127	0.955134	0.965742	0.933304	0.951393	0.0364958
Q13138	mRNA clone with similarity to L-glycerol-3-phosphate:NAD oxidoreductase and albumin gene sequences OS=Homo sapiens PE=2 SV=1 - [Q13138_HUMAN]	13.79	1	1	8	116	12.5604	6.91748	0.899307	0.840889	0.793518	0.844572	0.0366292
B4DKS0	cDNA FLJ53381, highly similar to Monocarboxylate transporter 1 OS=Homo sapiens PE=2 SV=1 - [B4DKS0_HUMAN]	11.88	6	6	13	480	51.8027	8.49951	0.939617	0.964525	0.96587	0.956671	0.0366849
B9A018	U4/U6.U5 tri-snRNP-associated protein 2 OS=Homo sapiens GN=USP39 PE=1 SV=1 - [B9A018_HUMAN]	22.39	9	10	24	536	62.005	9.11475	0.96431	0.934365	0.959674	0.952783	0.0367169
P17568	NADH dehydrogenase [ubiquinone] 1 beta subcomplex subunit 7 OS=Homo sapiens GN=NDUFB7 PE=1 SV=4 - [NDUB7_HUMAN]	27.74	4	4	10	137	16.3913	8.92432	0.961317	0.931236	0.920049	0.937534	0.0367782
Q14151	Scaffold attachment factor B2 OS=Homo sapiens GN=SAFB2 PE=1 SV=1 - [SAFB2_HUMAN]	30.01	20	30	70	953	107.408	6.16357	0.97281	0.947853	0.966087	0.96225	0.0368617
E9PC62	CUGBP Elav-like family member 2 OS=Homo sapiens GN=CELF2 PE=1 SV=1 - [E9PC62_HUMAN]	15.55	6	8	15	521	55.6959	8.60205	0.977144	0.985869	0.970834	0.977949	0.0369213
H3BM67	Nucleolar protein 3 (Fragment) OS=Homo sapiens GN=NOL3 PE=1 SV=8 - [H3BM67_HUMAN]	21.01	2	2	3	138	14.9154	5.04639	1.08987	1.18629	1.15119	1.14245	0.0369649
P23142	Fibulin-1 OS=Homo sapiens GN=FBLN1 PE=1 SV=4 - [FBLN1_HUMAN]	8.25	5	5	6	703	77.1624	5.22412	1.18383	1.09369	1.18767	1.15506	0.0370519
P60510	Serine/threonine-protein phosphatase 4 catalytic subunit OS=Homo sapiens GN=PPP4C PE=1 SV=1 - [PP4C_HUMAN]	35.83	7	8	23	307	35.0574	5.05908	0.976818	0.960156	0.951859	0.962944	0.0370549
B2RE46	cDNA, FLJ96923, highly similar to Homo sapiens ribophorin II (RPN2), mRNA OS=Homo sapiens PE=2 SV=1 - [B2RE46_HUMAN]	39.3	16	16	64	631	69.2911	5.78271	1.09414	1.04603	1.08715	1.07577	0.0370552
E9PQL5	Uncharacterized protein C11orf57 (Fragment) OS=Homo sapiens GN=C11orf57 PE=1 SV=1 - [E9PQL5_HUMAN]	14.29	1	1	2	91	10.8835	9.30518	1.20355	1.17459	1.09802	1.15872	0.0371578
K4ENJ5	Beta actin (Fragment) OS=Homo sapiens PE=4 SV=1 - [K4ENJ5_HUMAN]	54.64	1	4	195	97	11.0145	4.99561	1.17763	1.1001	1.20808	1.16194	0.0372135
Q9BTE6	Alanyl-tRNA editing protein Aarsd1 OS=Homo sapiens GN=AARSD1 PE=1 SV=2 - [AASD1_HUMAN]	7.52	3	3	3	412	45.4513	6.41748	0.959698	0.919557	0.944161	0.941139	0.0372288
B3KNH8	cDNA FLJ14638 fis, clone NT2RP2001392, highly similar to Homo sapiens peroxisomal LON protease like (LONPL), mRNA OS=Homo sapiens PE=2 SV=1 - [B3KNH8_HUMAN]	1.23	1	1	1	571	62.8421	7.40088	0.844487	0.922697	0.890702	0.885962	0.0374183
P0DMV8	Heat shock 70 kDa protein 1A OS=Homo sapiens GN=HSPA1A PE=1 SV=1 - [HS71A_HUMAN]	61.78	22	32	242	641	70.009	5.65576	0.981871	0.965874	0.962617	0.97012	0.0374402
A0A0A0MTG1	Valine--tRNA ligase, mitochondrial OS=Homo sapiens GN=VARS2 PE=1 SV=1 - [A0A0A0MTG1_HUMAN]	2.17	2	2	2	1061	118.287	7.02002	1.0409	1.05586	1.08145	1.0594	0.0375041
Q8IYB7	DIS3-like exonuclease 2 OS=Homo sapiens GN=DIS3L2 PE=1 SV=4 - [DI3L2_HUMAN]	6.44	7	7	9	885	99.2165	6.1001	0.883361	0.908461	0.822071	0.871298	0.0375209
I3L0S8	Exportin-6 (Fragment) OS=Homo sapiens GN=XPO6 PE=1 SV=1 - [I3L0S8_HUMAN]	8.15	1	1	1	135	15.2119	6.771	0.880301	0.871595	0.783621	0.845172	0.0375484
H0YG54	Oligoribonuclease, mitochondrial OS=Homo sapiens GN=REXO2 PE=1 SV=2 - [H0YG54_HUMAN]	38.83	5	5	11	188	21.8341	6.30322	1.11401	1.05622	1.11005	1.09343	0.0375701
Q2TAJ5	A kinase (PRKA) anchor protein 7 OS=Homo sapiens GN=AKAP7 PE=2 SV=1 - [Q2TAJ5_HUMAN]	24.69	2	2	3	81	8.96335	5.0083	0.939873	0.916797	0.879538	0.912069	0.0377112
B2R7C5	DNA helicase OS=Homo sapiens PE=2 SV=1 - [B2R7C5_HUMAN]	50.25	37	37	92	808	90.952	5.77002	0.949811	0.973703	0.968186	0.9639	0.0377716
A6MUU8	Macrophage migration inhibitory factor OS=Homo sapiens GN=MIF PE=2 SV=1 - [A6MUU8_HUMAN]	7.96	1	1	2	113	12.3882	8.1626	0.86063	0.933	0.875261	0.88963	0.0378086
P06733	Alpha-enolase OS=Homo sapiens GN=ENO1 PE=1 SV=2 - [ENOA_HUMAN]	64.98	19	23	429	434	47.1393	7.38623	0.967732	0.96055	0.93809	0.955457	0.0379044
A0A0B4J1Z1	Serine/arginine-rich-splicing factor 7 OS=Homo sapiens GN=SRSF7 PE=1 SV=1 - [A0A0B4J1Z1_HUMAN]	48.91	6	7	33	137	15.7528	9.80322	0.933562	0.965046	0.958251	0.952286	0.0379184
B4E336	cDNA FLJ53287, highly similar to CD97 antigen OS=Homo sapiens PE=2 SV=1 - [B4E336_HUMAN]	7.79	5	5	7	655	72.2477	7.57666	1.21928	1.22706	1.11145	1.18593	0.0379823
Q9ULC3	Ras-related protein Rab-23 OS=Homo sapiens GN=RAB23 PE=1 SV=1 - [RAB23_HUMAN]	29.96	6	6	10	237	26.6425	6.59521	1.10183	1.10725	1.18317	1.13075	0.0380384
Q15126	Phosphomevalonate kinase OS=Homo sapiens GN=PMVK PE=1 SV=3 - [PMVK_HUMAN]	35.94	7	7	14	192	21.9812	5.73193	0.853532	0.924715	0.84523	0.874492	0.0381024
Q9H8H0	Nucleolar protein 11 OS=Homo sapiens GN=NOL11 PE=1 SV=1 - [NOL11_HUMAN]	10.29	7	7	11	719	81.0719	6.07471	1.11817	1.08497	1.05768	1.08694	0.0381613
Q96ST3	Paired amphipathic helix protein Sin3a OS=Homo sapiens GN=SIN3A PE=1 SV=2 - [SIN3A_HUMAN]	14.3	16	16	21	1273	145.085	7.25439	0.976059	0.970675	0.986078	0.977604	0.0382886
Q5T200	Zinc finger CCCH domain-containing protein 13 OS=Homo sapiens GN=ZC3H13 PE=1 SV=1 - [ZC3HD_HUMAN]	6.18	10	10	12	1668	196.519	9.42236	1.08121	1.04479	1.04777	1.05792	0.0383085
Q2NLD4	PURA protein (Fragment) OS=Homo sapiens GN=PURA PE=2 SV=1 - [Q2NLD4_HUMAN]	22.11	1	6	11	285	31.9952	7.04932	0.9076	0.899342	0.83077	0.879237	0.0383359
E5RIE8	Mediator of RNA polymerase II transcription subunit 7 (Fragment) OS=Homo sapiens GN=MED7 PE=1 SV=1 - [E5RIE8_HUMAN]	8.21	2	2	3	195	22.8276	5.97314	0.907556	0.952142	0.900834	0.920177	0.0383557
H0YMN5	DNA helicase INO80 OS=Homo sapiens GN=INO80 PE=1 SV=1 - [H0YMN5_HUMAN]	2.63	3	3	3	1104	127.886	9.42236	0.966376	0.94497	0.929435	0.946927	0.0383852
Q8IXM3	39S ribosomal protein L41, mitochondrial OS=Homo sapiens GN=MRPL41 PE=1 SV=1 - [RM41_HUMAN]	18.98	2	2	7	137	15.373	9.56885	1.02746	1.05091	1.05771	1.04536	0.0384596
Q9NXG2	THUMP domain-containing protein 1 OS=Homo sapiens GN=THUMPD1 PE=1 SV=2 - [THUM1_HUMAN]	44.19	15	15	29	353	39.2908	7.88428	0.912237	0.941825	0.879741	0.911268	0.0384842
D3DP46	Signal peptidase complex subunit 3 homolog (S. cerevisiae), isoform CRA_a OS=Homo sapiens GN=SPCS3 PE=4 SV=1 - [D3DP46_HUMAN]	17.78	3	3	13	180	20.2996	8.96826	0.924065	0.949276	0.895307	0.922882	0.0385253
P52306	Rap1 GTPase-GDP dissociation stimulator 1 OS=Homo sapiens GN=RAP1GDS1 PE=1 SV=3 - [GDS1_HUMAN]	34.27	17	17	32	607	66.2745	5.31299	0.957592	0.979499	0.960002	0.965698	0.0385358
Q68DX5	Putative uncharacterized protein DKFZp781H1715 (Fragment) OS=Homo sapiens GN=DKFZp781H1715 PE=2 SV=1 - [Q68DX5_HUMAN]	8.7	1	1	1	92	10.7365	4.95752	0.898952	0.917892	0.8412	0.886015	0.0385905
H7BZR8	SEC14 domain and spectrin repeat-containing protein 1 (Fragment) OS=Homo sapiens GN=SESTD1 PE=1 SV=1 - [H7BZR8_HUMAN]	4	1	1	1	225	26.002	5.23682	1.01312	1.0275	1.02104	1.02055	0.0385981
Q15276	Rab GTPase-binding effector protein 1 OS=Homo sapiens GN=RABEP1 PE=1 SV=2 - [RABE1_HUMAN]	28.65	22	23	31	862	99.2294	5.0083	1.02702	1.01301	1.02526	1.02176	0.0386481
V9GY00	Phenazine biosynthesis-like domain-containing protein (Fragment) OS=Homo sapiens GN=PBLD PE=1 SV=1 - [V9GY00_HUMAN]	7.78	1	1	1	90	10.1903	8.99756	0.964665	0.932841	0.958367	0.951958	0.0386534
Q9BQ04	RNA-binding protein 4B OS=Homo sapiens GN=RBM4B PE=1 SV=1 - [RBM4B_HUMAN]	37.88	1	14	39	359	40.1244	6.7417	1.08217	1.06639	1.12879	1.09245	0.038692
Q9H2H8	Peptidyl-prolyl cis-trans isomerase-like 3 OS=Homo sapiens GN=PPIL3 PE=1 SV=1 - [PPIL3_HUMAN]	29.19	4	4	6	161	18.1429	6.78564	0.945966	0.957335	0.916467	0.939923	0.0387198
Q9H9T3	Elongator complex protein 3 OS=Homo sapiens GN=ELP3 PE=1 SV=2 - [ELP3_HUMAN]	12.07	6	6	8	547	62.2191	8.88037	0.907103	0.947354	0.888496	0.914318	0.0387241
P52272	Heterogeneous nuclear ribonucleoprotein M OS=Homo sapiens GN=HNRNPM PE=1 SV=3 - [HNRPM_HUMAN]	59.45	37	37	255	730	77.4643	8.70459	0.991141	0.983392	0.989904	0.988146	0.0387295
P26599	Polypyrimidine tract-binding protein 1 OS=Homo sapiens GN=PTBP1 PE=1 SV=1 - [PTBP1_HUMAN]	47.08	17	17	82	531	57.1856	9.17334	0.97625	0.950037	0.961437	0.962575	0.0387401
O14980	Exportin-1 OS=Homo sapiens GN=XPO1 PE=1 SV=1 - [XPO1_HUMAN]	32.03	28	29	93	1071	123.306	6.06201	0.943868	0.972212	0.961676	0.959252	0.038821
P14373	Zinc finger protein RFP OS=Homo sapiens GN=TRIM27 PE=1 SV=1 - [TRI27_HUMAN]	9.94	4	4	5	513	58.4518	6.21436	1.11725	1.24763	1.21821	1.19436	0.0388667
Q05BY4	C1orf167 protein (Fragment) OS=Homo sapiens GN=C1orf167 PE=2 SV=1 - [Q05BY4_HUMAN]	1.51	1	1	2	531	59.1238	10.4185	0.9007	0.824733	0.789159	0.838197	0.0389354
Q53X12	V-type proton ATPase subunit a OS=Homo sapiens PE=2 SV=1 - [Q53X12_HUMAN]	13.96	10	11	25	831	95.6888	6.69775	1.07705	1.0628	1.12166	1.08717	0.038966
Q05BM8	Polypeptide N-acetylgalactosaminyltransferase OS=Homo sapiens GN=GALNT1 PE=2 SV=1 - [Q05BM8_HUMAN]	22.24	10	10	14	499	57.2999	7.78174	1.09602	1.05853	1.05095	1.0685	0.0389676
Q53GQ0	Very-long-chain 3-oxoacyl-CoA reductase OS=Homo sapiens GN=HSD17B12 PE=1 SV=2 - [DHB12_HUMAN]	35.9	10	10	36	312	34.3022	9.31982	1.04875	1.07699	1.03973	1.05515	0.038994
Q9Y230	RuvB-like 2 OS=Homo sapiens GN=RUVBL2 PE=1 SV=3 - [RUVB2_HUMAN]	49.03	22	22	78	463	51.1246	5.64307	0.951689	0.971766	0.940038	0.954498	0.0390542
B7Z2L0	B-cell receptor-associated protein 29 OS=Homo sapiens GN=BCAP29 PE=1 SV=1 - [B7Z2L0_HUMAN]	21.09	5	5	7	147	17.3633	9.5249	0.974442	0.950717	0.946326	0.957162	0.0391314
Q8IY37	Probable ATP-dependent RNA helicase DHX37 OS=Homo sapiens GN=DHX37 PE=1 SV=1 - [DHX37_HUMAN]	6.31	6	6	7	1157	129.464	8.104	1.15763	1.23758	1.11877	1.17133	0.0392424
A0A024QZN9	Voltage-dependent anion channel 2, isoform CRA_a OS=Homo sapiens GN=VDAC2 PE=4 SV=1 - [A0A024QZN9_HUMAN]	56.11	13	14	111	319	34.4591	7.98682	0.969161	0.957184	0.937341	0.954562	0.0392622
E9PHH9	DNA-directed RNA polymerase III subunit RPC3 OS=Homo sapiens GN=POLR3C PE=1 SV=1 - [E9PHH9_HUMAN]	9.25	3	3	5	411	46.1597	7.76709	1.07441	1.03708	1.07643	1.06264	0.0392652
Q12802	A-kinase anchor protein 13 OS=Homo sapiens GN=AKAP13 PE=1 SV=2 - [AKP13_HUMAN]	6.61	17	17	22	2813	307.359	5.23682	1.15898	1.13892	1.07479	1.12423	0.039325
P22059	Oxysterol-binding protein 1 OS=Homo sapiens GN=OSBP PE=1 SV=1 - [OSBP1_HUMAN]	30.98	21	22	39	807	89.3646	7.29834	0.933878	0.95054	0.900736	0.928385	0.0393261
B3KML1	cDNA FLJ11308 fis, clone PLACE1010074, highly similar to Sorting nexin-2 OS=Homo sapiens PE=2 SV=1 - [B3KML1_HUMAN]	36.99	16	19	43	519	58.4356	5.05908	0.928442	0.952107	0.900437	0.926996	0.0393873
P62888	60S ribosomal protein L30 OS=Homo sapiens GN=RPL30 PE=1 SV=2 - [RL30_HUMAN]	66.96	8	9	53	115	12.7757	9.62744	1.02385	1.01126	1.0214	1.01884	0.0393887
Q9C0D5	Protein TANC1 OS=Homo sapiens GN=TANC1 PE=1 SV=3 - [TANC1_HUMAN]	6.39	11	11	12	1861	202.093	8.32373	0.941155	0.887154	0.875614	0.901308	0.0394314
B3KX64	cDNA FLJ44873 fis, clone BRAMY2023939, highly similar to Homo sapiens calmodulin regulated spectrin-associated protein 1-like 1 (CAMSAP1L1), mRNA (Fragment) OS=Homo sapiens PE=2 SV=1 - [B3KX64_HUMAN]	7.6	4	4	4	697	77.9275	5.61768	0.880774	0.856093	0.769473	0.835447	0.0395795
Q9H4L7	SWI/SNF-related matrix-associated actin-dependent regulator of chromatin subfamily A containing DEAD/H box 1 OS=Homo sapiens GN=SMARCAD1 PE=1 SV=2 - [SMRCD_HUMAN]	6.63	6	6	8	1026	117.328	5.5542	0.93818	0.970987	0.945399	0.951522	0.0396628
Q6P1M0	Long-chain fatty acid transport protein 4 OS=Homo sapiens GN=SLC27A4 PE=1 SV=1 - [S27A4_HUMAN]	15.71	9	11	14	643	72.0181	8.47021	1.04517	1.09097	1.06052	1.06555	0.0396721
P17050	Alpha-N-acetylgalactosaminidase OS=Homo sapiens GN=NAGA PE=1 SV=2 - [NAGAB_HUMAN]	18.25	6	6	15	411	46.5339	5.18604	1.0289	1.01488	1.01813	1.02063	0.0396816
Q96PY5	Formin-like protein 2 OS=Homo sapiens GN=FMNL2 PE=1 SV=3 - [FMNL2_HUMAN]	4.42	1	5	9	1086	123.243	7.40088	1.04376	1.09072	1.06404	1.06617	0.0397225
B3KN15	cDNA FLJ13198 fis, clone NT2RP3004454, highly similar to Heparan sulfate 2-O-sulfotransferase 1 (EC 2.8.2.-) OS=Homo sapiens PE=2 SV=1 - [B3KN15_HUMAN]	24.44	7	7	8	356	41.8444	8.68994	1.15091	1.08037	1.17161	1.13429	0.0397836
Q6P2P2	Putative protein arginine N-methyltransferase 9 OS=Homo sapiens GN=PRMT9 PE=2 SV=1 - [ANM9_HUMAN]	3.43	3	3	4	845	94.4408	5.24951	0.941178	0.968529	0.932729	0.947479	0.039806
Q70UQ0	Inhibitor of nuclear factor kappa-B kinase-interacting protein OS=Homo sapiens GN=IKBIP PE=1 SV=1 - [IKIP_HUMAN]	30.86	12	12	23	350	39.285	9.17334	1.10323	1.08535	1.04811	1.07889	0.0398344
[truncated: 5,037 more rows]
